# Supplementary material for: 6,7-Di­chloro-2,3-bis(pyridin-2-yl)quinox­aline
Source: Acta Crystallogr E Crystallogr Commun. 2015 Jan 10;71(Pt 2):o107. doi: 10.1107/S2056989015000055 (PMC4384551; doi:10.1107/S2056989015000055)
Supplement: Supplementary file 1 [file e-71-0o107-sup1.cif]

##############################################################################
#                                                                            #
# This CIF contains the data in a paper accepted for publication in          #
# Acta Crystallographica Section E. It conforms to the requirements of       #
# Notes for Authors for Acta Crystallographica Section E, and has been       #
# peer reviewed under the auspices of the IUCr Commission on Journals.       #
#                                                                            #
# Full details of the Crystallographic Information File format               #
# are given in the paper "The Crystallographic Information File (CIF):       #
# a New Standard Archive File for Crystallography" by S. R. Hall, F. H.      #
# Allen and I. D. Brown [Acta Cryst. (1991), A47, 655-685].                  #
#                                                                            #
# The current version of the core CIF dictionary is obtainable from          #
# ftp://ftp.iucr.org/pub/cif_core.dic.                                       #
#                                                                            #
# Software is freely available for graphical display of the structure(s)     #
# in this CIF. For information consult the CIF software page                 #
# http://www.iucr.org/resources/cif/software.                                #
#                                                                            #
# This file may be used for bona fide research purposes within the           #
# scientific community so long as proper attribution is given to the journal # 
# article from which it was obtained.                                        #
#                                                                            #
##############################################################################
data_I
_audit_creation_method     SHELXL-97
_database_code_depnum_ccdc_archive     'CCDC 1041827'
_chemical_name_systematic
;
6,7-Dichloro-2,3-bis(pyridin-2-yl)quinoxaline
;
_chemical_name_common
;
;
_chemical_formula_moiety     'C18 H10 Cl2 N4'
_chemical_formula_sum     'C18 H10 Cl2 N4'
_chemical_formula_iupac     'C18 H10 Cl2 N4'
_chemical_formula_weight     353.20
_chemical_melting_point     468
_symmetry_cell_setting     orthorhombic
_symmetry_space_group_name_H-M     'P b c a'
_symmetry_space_group_name_Hall     '-P 2ac 2ab'
loop_
    _symmetry_equiv_pos_as_xyz
    'x, y, z'
    '-x+1/2, -y, z+1/2'
    '-x, y+1/2, -z+1/2'
    'x+1/2, -y+1/2, -z'
    '-x, -y, -z'
    'x-1/2, y, -z-1/2'
    'x, -y-1/2, z-1/2'
    '-x-1/2, y-1/2, z'
_cell_length_a     7.1921(5)
_cell_length_b     18.072(3)
_cell_length_c     24.093(4)
_cell_angle_alpha     90.00
_cell_angle_beta     90.00
_cell_angle_gamma     90.00
_cell_volume     3131.6(8)
_cell_formula_units_Z     8
_cell_measurement_reflns_used     9283
_cell_measurement_theta_min     3.7740
_cell_measurement_theta_max     34.6167
_cell_measurement_temperature     110(2)
_exptl_crystal_description     needle
_exptl_crystal_colour     brown
_exptl_crystal_size_max     0.23
_exptl_crystal_size_mid     0.12
_exptl_crystal_size_min     0.09
_exptl_crystal_density_diffrn     1.498
_exptl_crystal_density_meas     ?
_exptl_crystal_density_method     'not measured'
_exptl_crystal_F_000     1440
_exptl_absorpt_coefficient_mu     0.421
_exptl_absorpt_correction_type     multi-scan
_exptl_absorpt_process_details
;
(CrysAlis RED; Oxford Diffraction, 2009)
;
_exptl_absorpt_correction_T_min     0.97103
_exptl_absorpt_correction_T_max     1.00000
_exptl_special_details
;
Carbon-bound H-atoms were placed in calculated positions (C---H = 0.93 \%A)
and were included in the refinement in the riding model
approximation, with <i>U~iso~</i>(H) = 1.2<i>U~eq~</i>(C).
;
_diffrn_ambient_temperature     110(2)
_diffrn_radiation_type     MoK\a
_diffrn_radiation_wavelength     0.71073
_diffrn_radiation_source     'fine-focus sealed tube'
_diffrn_radiation_monochromator     graphite
_diffrn_measurement_device_type     'Oxford Diffraction Xcalibur, Sapphire3'
_diffrn_measurement_method     '\w scans'
_diffrn_detector_area_resol_mean     16.1790
_diffrn_reflns_number     24047
_diffrn_reflns_av_R_equivalents     0.0305
_diffrn_reflns_av_sigmaI/netI     0.0596
_diffrn_reflns_theta_min     3.97
_diffrn_reflns_theta_max     34.65
_diffrn_reflns_theta_full     34.65
_diffrn_measured_fraction_theta_max     0.926
_diffrn_measured_fraction_theta_full     0.926
_diffrn_reflns_limit_h_min     -10
_diffrn_reflns_limit_h_max     11
_diffrn_reflns_limit_k_min     -27
_diffrn_reflns_limit_k_max     27
_diffrn_reflns_limit_l_min     -36
_diffrn_reflns_limit_l_max     12
_diffrn_standards_number     ?
_diffrn_standards_interval_count     ?
_diffrn_standards_interval_time     ?
_diffrn_standards_decay_%     ?
_refine_special_details
;
Refinement of <i>F</i>^2^ against ALL reflections. The weighted <i>R</i>-factor
<i>wR</i> and goodness of fit <i>S</i> are based on <i>F</i>^2^, conventional
<i>R</i>-factors <i>R</i> are based on <i>F</i>, with <i>F</i> set to zero for
negative <i>F</i>^2^. The threshold expression of <i>F</i>^2^ >
\s(<i>F</i>^2^) is used only for calculating <i>R</i>-factors(gt) <i>etc</i>.
and is not relevant to the choice of reflections for refinement.
<i>R</i>-factors based on <i>F</i>^2^ are statistically about twice as large
as those based on <i>F</i>, and <i>R</i>- factors based on ALL data will be
even larger.
;
_reflns_number_total     6227
_reflns_number_gt     3818
_reflns_threshold_expression     I>2\s(I)
_refine_ls_structure_factor_coef     Fsqd
_refine_ls_matrix_type     full
_refine_ls_R_factor_all     0.0608
_refine_ls_R_factor_gt     0.0340
_refine_ls_wR_factor_gt     0.0825
_refine_ls_wR_factor_ref     0.0858
_refine_ls_goodness_of_fit_ref     0.902
_refine_ls_restrained_S_all     0.902
_refine_ls_number_reflns     6227
_refine_ls_number_parameters     217
_refine_ls_number_restraints     0
_refine_ls_hydrogen_treatment     constr
_refine_ls_weighting_scheme     calc
_refine_ls_weighting_details
         'calc w=1/[\s^2^(Fo^2^)+(0.0479P)^2^+0.0000P] where P=(Fo^2^+2Fc^2^)/3'
_atom_sites_solution_hydrogens     geom
_atom_sites_solution_primary     direct
_atom_sites_solution_secondary     difmap
_refine_ls_shift/su_max     0.002
_refine_ls_shift/su_mean     0.000
_refine_diff_density_max     0.453
_refine_diff_density_min     -0.242
_refine_ls_extinction_method     none
_refine_ls_extinction_coef     ?
loop_
    _atom_type_symbol
    _atom_type_description
    _atom_type_scat_dispersion_real
    _atom_type_scat_dispersion_imag
    _atom_type_scat_source
    'C' 'C' 0.0033 0.0016
                         'International Tables Vol C Tables 4.2.6.8 and 6.1.1.4'
    'H' 'H' 0.0000 0.0000
                         'International Tables Vol C Tables 4.2.6.8 and 6.1.1.4'
    'N' 'N' 0.0061 0.0033
                         'International Tables Vol C Tables 4.2.6.8 and 6.1.1.4'
    'Cl' 'Cl' 0.1484 0.1585
                         'International Tables Vol C Tables 4.2.6.8 and 6.1.1.4'
_computing_data_collection
;
CrysAlis CCD (Oxford Diffraction, 2009)
;
_computing_cell_refinement
;
CrysAlis RED (Oxford Diffraction, 2009)
;
_computing_data_reduction
;
CrysAlis RED (Oxford Diffraction, 2009)
;
_computing_structure_solution
;
SHELXS97 (Sheldrick, 2008)
;
_computing_structure_refinement
;
SHELXL97 (Sheldrick, 2008)
;
_computing_molecular_graphics
;
PLATON (Spek, 2009)
;
_computing_publication_material
;
SHELXTL (Sheldrick, 2008)
;
loop_
    _atom_site_type_symbol
    _atom_site_label
    _atom_site_fract_x
    _atom_site_fract_y
    _atom_site_fract_z
    _atom_site_U_iso_or_equiv
    _atom_site_adp_type
    _atom_site_calc_flag
    _atom_site_refinement_flags
    _atom_site_occupancy
    _atom_site_symmetry_multiplicity
    _atom_site_disorder_assembly
    _atom_site_disorder_group
    Cl Cl2 0.32732(4) 0.426900(14) 1.127570(12) 0.02132(7) Uani d . 1 1 . .
    Cl Cl1 0.47814(4) 0.573896(15) 1.184200(12) 0.02235(7) Uani d . 1 1 . .
    N N1 0.40209(13) 0.70156(5) 0.99845(4) 0.01556(18) Uani d . 1 1 . .
    C C6 0.41314(16) 0.57361(6) 1.11493(5) 0.0160(2) Uani d . 1 1 . .
    N N2 0.22634(13) 0.57626(5) 0.95171(4) 0.01546(18) Uani d . 1 1 . .
    C C14 0.15721(15) 0.64197(6) 0.86826(5) 0.0142(2) Uani d . 1 1 . .
    N N4 0.06670(13) 0.70481(5) 0.85634(4) 0.0180(2) Uani d . 1 1 . .
    N N3 0.45961(14) 0.75394(5) 0.86134(4) 0.0178(2) Uani d . 1 1 . .
    C C3 0.29491(15) 0.57490(5) 1.00477(5) 0.0144(2) Uani d . 1 1 . .
    C C5 0.34195(15) 0.50820(6) 1.09007(5) 0.0160(2) Uani d . 1 1 . .
    C C15 0.16747(16) 0.58249(6) 0.83174(5) 0.0174(2) Uani d . 1 1 . .
    H H15 0.2258 0.5387 0.8422 0.021 Uiso calc R 1 1 . .
    C C1 0.34541(15) 0.70080(5) 0.94668(5) 0.0143(2) Uani d . 1 1 . .
    C C2 0.24614(15) 0.63859(5) 0.92372(5) 0.0144(2) Uani d . 1 1 . .
    C C7 0.42943(15) 0.63766(6) 1.08503(5) 0.0162(2) Uani d . 1 1 . .
    H H7 0.4772 0.6801 1.1015 0.019 Uiso calc R 1 1 . .
    C C9 0.39540(15) 0.76674(5) 0.91270(5) 0.0146(2) Uani d . 1 1 . .
    C C4 0.28220(15) 0.50930(6) 1.03626(5) 0.0166(2) Uani d . 1 1 . .
    H H4 0.2330 0.4667 1.0204 0.020 Uiso calc R 1 1 . .
    C C18 -0.01188(17) 0.70972(6) 0.80610(5) 0.0210(2) Uani d . 1 1 . .
    H H18 -0.0776 0.7526 0.7976 0.025 Uiso calc R 1 1 . .
    C C8 0.37327(15) 0.63874(6) 1.02907(5) 0.0149(2) Uani d . 1 1 . .
    C C11 0.41978(16) 0.89793(6) 0.90239(5) 0.0188(2) Uani d . 1 1 . .
    H H11 0.4055 0.9458 0.9159 0.023 Uiso calc R 1 1 . .
    C C10 0.37737(16) 0.83738(5) 0.93523(5) 0.0169(2) Uani d . 1 1 . .
    H H10 0.3376 0.8437 0.9716 0.020 Uiso calc R 1 1 . .
    C C16 0.08919(17) 0.58966(6) 0.77953(5) 0.0211(2) Uani d . 1 1 . .
    H H16 0.0971 0.5513 0.7539 0.025 Uiso calc R 1 1 . .
    C C13 0.50436(16) 0.81321(6) 0.83081(5) 0.0198(2) Uani d . 1 1 . .
    H H13 0.5518 0.8054 0.7954 0.024 Uiso calc R 1 1 . .
    C C12 0.48406(16) 0.88553(6) 0.84893(5) 0.0196(2) Uani d . 1 1 . .
    H H12 0.5130 0.9250 0.8257 0.024 Uiso calc R 1 1 . .
    C C17 -0.00125(16) 0.65502(6) 0.76609(5) 0.0222(2) Uani d . 1 1 . .
    H H17 -0.0533 0.6619 0.7311 0.027 Uiso calc R 1 1 . .
loop_
    _atom_site_aniso_label
    _atom_site_aniso_U_11
    _atom_site_aniso_U_22
    _atom_site_aniso_U_33
    _atom_site_aniso_U_12
    _atom_site_aniso_U_13
    _atom_site_aniso_U_23
    Cl2 0.02666(15) 0.01669(12) 0.02059(14) -0.00209(10) -0.00040(11)
                                                                     0.00626(11)
    Cl1 0.03104(16) 0.02148(13) 0.01452(13) -0.00167(11) -0.00438(11)
                                                                     0.00270(11)
    N1 0.0188(5) 0.0130(4) 0.0149(5) -0.0012(3) 0.0003(4) -0.0006(3)
    C6 0.0167(5) 0.0180(5) 0.0132(5) 0.0002(4) -0.0012(4) 0.0006(4)
    N2 0.0191(4) 0.0133(4) 0.0140(4) -0.0002(3) -0.0001(4) -0.0006(3)
    C14 0.0160(5) 0.0131(4) 0.0136(5) -0.0023(4) 0.0001(4) -0.0005(4)
    N4 0.0206(5) 0.0163(4) 0.0170(5) 0.0008(4) -0.0022(4) -0.0002(4)
    N3 0.0221(5) 0.0158(4) 0.0157(5) -0.0014(4) 0.0004(4) -0.0007(4)
    C3 0.0161(5) 0.0133(4) 0.0138(5) -0.0004(4) 0.0004(4) -0.0007(4)
    C5 0.0168(5) 0.0138(5) 0.0174(5) 0.0016(4) 0.0020(4) 0.0027(4)
    C15 0.0207(5) 0.0145(5) 0.0169(5) -0.0035(4) 0.0017(4) -0.0011(4)
    C1 0.0167(5) 0.0115(4) 0.0148(5) 0.0007(4) 0.0008(4) -0.0011(4)
    C2 0.0169(5) 0.0132(4) 0.0133(5) -0.0001(4) 0.0018(4) -0.0016(4)
    C7 0.0178(5) 0.0155(5) 0.0154(5) -0.0018(4) -0.0002(4) -0.0017(4)
    C9 0.0161(5) 0.0129(4) 0.0148(5) -0.0005(4) -0.0019(4) 0.0004(4)
    C4 0.0195(5) 0.0131(5) 0.0172(6) -0.0013(4) 0.0001(4) -0.0014(4)
    C18 0.0218(6) 0.0210(5) 0.0203(6) 0.0008(5) -0.0029(5) 0.0020(5)
    C8 0.0169(5) 0.0134(4) 0.0143(5) -0.0001(4) 0.0005(4) -0.0003(4)
    C11 0.0194(6) 0.0126(5) 0.0245(6) -0.0005(4) -0.0029(5) 0.0000(4)
    C10 0.0190(5) 0.0149(5) 0.0167(6) -0.0006(4) -0.0009(4) -0.0022(4)
    C16 0.0263(6) 0.0211(5) 0.0158(6) -0.0070(5) 0.0019(5) -0.0050(4)
    C13 0.0232(6) 0.0202(5) 0.0160(6) -0.0021(4) 0.0005(5) 0.0021(4)
    C12 0.0215(6) 0.0165(5) 0.0208(6) -0.0029(4) -0.0020(5) 0.0050(4)
    C17 0.0235(6) 0.0275(6) 0.0155(6) -0.0074(5) -0.0045(5) 0.0012(5)
_geom_special_details
;
 All esds (except the esd in the dihedral angle between two l.s. planes)
 are estimated using the full covariance matrix.  The cell esds are taken
 into account individually in the estimation of esds in distances, angles
 and torsion angles; correlations between esds in cell parameters are only
 used when they are defined by crystal symmetry.  An approximate (isotropic)
 treatment of cell esds is used for estimating esds involving l.s. planes.
;
loop_
    _geom_bond_atom_site_label_1
    _geom_bond_atom_site_label_2
    _geom_bond_site_symmetry_2
    _geom_bond_distance
    _geom_bond_publ_flag
    Cl2 C5 . 1.7281(11) yes
    Cl1 C6 . 1.7332(12) yes
    N1 C1 . 1.3124(14) yes
    N1 C8 . 1.3697(14) yes
    C6 C7 . 1.3685(15) yes
    C6 C5 . 1.4207(15) yes
    N2 C2 . 1.3206(13) yes
    N2 C3 . 1.3703(15) yes
    C14 N4 . 1.3402(13) yes
    C14 C15 . 1.3912(15) yes
    C14 C2 . 1.4826(16) yes
    N4 C18 . 1.3390(15) yes
    N3 C13 . 1.3386(14) yes
    N3 C9 . 1.3411(15) yes
    C3 C8 . 1.4112(14) yes
    C3 C4 . 1.4107(15) yes
    C5 C4 . 1.3658(16) yes
    C15 C16 . 1.3841(17) yes
    C15 H15 . 0.9300 no
    C1 C2 . 1.4420(15) yes
    C1 C9 . 1.4897(15) yes
    C7 C8 . 1.4075(15) yes
    C7 H7 . 0.9300 no
    C9 C10 . 1.3934(14) yes
    C4 H4 . 0.9300 no
    C18 C17 . 1.3828(17) yes
    C18 H18 . 0.9300 yes
    C11 C10 . 1.3843(15) yes
    C11 C12 . 1.3869(17) yes
    C11 H11 . 0.9300 no
    C10 H10 . 0.9300 no
    C16 C17 . 1.3869(17) yes
    C16 H16 . 0.9300 no
    C13 C12 . 1.3856(16) yes
    C13 H13 . 0.9300 no
    C12 H12 . 0.9300 no
    C17 H17 . 0.9300 no
loop_
    _geom_angle_atom_site_label_1
    _geom_angle_atom_site_label_2
    _geom_angle_atom_site_label_3
    _geom_angle_site_symmetry_1
    _geom_angle_site_symmetry_3
    _geom_angle
    _geom_angle_publ_flag
    C1 N1 C8 . . 117.15(9) yes
    C7 C6 C5 . . 120.84(11) yes
    C7 C6 Cl1 . . 118.78(8) yes
    C5 C6 Cl1 . . 120.38(8) yes
    C2 N2 C3 . . 116.93(9) yes
    N4 C14 C15 . . 123.03(10) yes
    N4 C14 C2 . . 115.94(9) yes
    C15 C14 C2 . . 121.03(10) yes
    C18 N4 C14 . . 117.06(10) yes
    C13 N3 C9 . . 116.86(9) yes
    N2 C3 C8 . . 121.07(9) yes
    N2 C3 C4 . . 119.58(9) yes
    C8 C3 C4 . . 119.33(10) yes
    C4 C5 C6 . . 120.10(10) yes
    C4 C5 Cl2 . . 119.30(8) yes
    C6 C5 Cl2 . . 120.59(9) yes
    C16 C15 C14 . . 118.74(10) yes
    C16 C15 H15 . . 120.6 no
    C14 C15 H15 . . 120.6 no
    N1 C1 C2 . . 121.77(9) yes
    N1 C1 C9 . . 116.03(9) yes
    C2 C1 C9 . . 122.16(10) yes
    N2 C2 C1 . . 121.50(10) yes
    N2 C2 C14 . . 116.67(9) yes
    C1 C2 C14 . . 121.82(9) yes
    C6 C7 C8 . . 119.43(10) yes
    C6 C7 H7 . . 120.3 no
    C8 C7 H7 . . 120.3 no
    N3 C9 C10 . . 123.33(10) yes
    N3 C9 C1 . . 116.88(9) yes
    C10 C9 C1 . . 119.77(10) yes
    C5 C4 C3 . . 120.16(10) yes
    C5 C4 H4 . . 119.9 no
    C3 C4 H4 . . 119.9 no
    N4 C18 C17 . . 124.02(11) yes
    N4 C18 H18 . . 118.0 no
    C17 C18 H18 . . 118.0 no
    N1 C8 C3 . . 120.97(10) yes
    N1 C8 C7 . . 118.94(10) yes
    C3 C8 C7 . . 120.05(10) yes
    C10 C11 C12 . . 118.46(10) yes
    C10 C11 H11 . . 120.8 no
    C12 C11 H11 . . 120.8 no
    C11 C10 C9 . . 118.77(11) yes
    C11 C10 H10 . . 120.6 no
    C9 C10 H10 . . 120.6 no
    C15 C16 C17 . . 118.86(11) yes
    C15 C16 H16 . . 120.6 no
    C17 C16 H16 . . 120.6 no
    N3 C13 C12 . . 123.81(11) yes
    N3 C13 H13 . . 118.1 no
    C12 C13 H13 . . 118.1 no
    C13 C12 C11 . . 118.69(10) yes
    C13 C12 H12 . . 120.7 no
    C11 C12 H12 . . 120.7 no
    C18 C17 C16 . . 118.17(11) yes
    C18 C17 H17 . . 120.9 no
    C16 C17 H17 . . 120.9 no
loop_
    _geom_torsion_atom_site_label_1
    _geom_torsion_atom_site_label_2
    _geom_torsion_atom_site_label_3
    _geom_torsion_atom_site_label_4
    _geom_torsion_site_symmetry_1
    _geom_torsion_site_symmetry_2
    _geom_torsion_site_symmetry_3
    _geom_torsion_site_symmetry_4
    _geom_torsion
    _geom_torsion_publ_flag
    C15 C14 N4 C18 . . . . -1.81(16) yes
    C2 C14 N4 C18 . . . . 178.80(10) yes
    C2 N2 C3 C8 . . . . 3.50(15) yes
    C2 N2 C3 C4 . . . . -178.38(10) yes
    C7 C6 C5 C4 . . . . -2.44(17) yes
    Cl1 C6 C5 C4 . . . . 176.69(9) yes
    C7 C6 C5 Cl2 . . . . 178.33(9) yes
    Cl1 C6 C5 Cl2 . . . . -2.54(13) yes
    N4 C14 C15 C16 . . . . 3.48(17) yes
    C2 C14 C15 C16 . . . . -177.17(10) yes
    C8 N1 C1 C2 . . . . 3.95(15) yes
    C8 N1 C1 C9 . . . . -174.03(9) yes
    C3 N2 C2 C1 . . . . 3.71(15) yes
    C3 N2 C2 C14 . . . . -174.77(9) yes
    N1 C1 C2 N2 . . . . -7.87(16) yes
    C9 C1 C2 N2 . . . . 169.99(10) yes
    N1 C1 C2 C14 . . . . 170.53(10) yes
    C9 C1 C2 C14 . . . . -11.61(15) yes
    N4 C14 C2 N2 . . . . 136.57(10) yes
    C15 C14 C2 N2 . . . . -42.83(15) yes
    N4 C14 C2 C1 . . . . -41.91(14) yes
    C15 C14 C2 C1 . . . . 138.69(11) yes
    C5 C6 C7 C8 . . . . 0.57(17) yes
    Cl1 C6 C7 C8 . . . . -178.57(9) yes
    C13 N3 C9 C10 . . . . -1.23(17) yes
    C13 N3 C9 C1 . . . . 179.95(10) yes
    N1 C1 C9 N3 . . . . 135.70(11) yes
    C2 C1 C9 N3 . . . . -42.28(15) yes
    N1 C1 C9 C10 . . . . -43.17(15) yes
    C2 C1 C9 C10 . . . . 138.85(11) yes
    C6 C5 C4 C3 . . . . 1.47(17) yes
    Cl2 C5 C4 C3 . . . . -179.29(8) yes
    N2 C3 C4 C5 . . . . -176.88(10) yes
    C8 C3 C4 C5 . . . . 1.27(16) yes
    C14 N4 C18 C17 . . . . -1.49(17) yes
    C1 N1 C8 C3 . . . . 3.28(15) yes
    C1 N1 C8 C7 . . . . -179.04(10) yes
    N2 C3 C8 N1 . . . . -7.34(16) yes
    C4 C3 C8 N1 . . . . 174.53(10) yes
    N2 C3 C8 C7 . . . . 175.00(10) yes
    C4 C3 C8 C7 . . . . -3.13(16) yes
    C6 C7 C8 N1 . . . . -175.51(10) yes
    C6 C7 C8 C3 . . . . 2.19(17) yes
    C12 C11 C10 C9 . . . . -1.98(17) yes
    N3 C9 C10 C11 . . . . 2.96(17) yes
    C1 C9 C10 C11 . . . . -178.25(10) yes
    C14 C15 C16 C17 . . . . -1.84(17) yes
    C9 N3 C13 C12 . . . . -1.45(17) yes
    N3 C13 C12 C11 . . . . 2.30(18) yes
    C10 C11 C12 C13 . . . . -0.46(17) yes
    N4 C18 C17 C16 . . . . 2.97(18) yes
    C15 C16 C17 C18 . . . . -1.16(17) yes
data_New_Global_Publ_Block
_journal_date_recd_electronic     2014-12-15
_journal_date_accepted     2015-01-02
_journal_name_full     'Acta Crystallographica, Section E'
_journal_year     2015
_journal_volume     71
_journal_issue      2
_journal_page_first     o107
_journal_page_last     o107
_journal_paper_category     HO
_journal_paper_doi     10.1107/S2056989015000055
_journal_coeditor_code     HG5423
_publ_contact_author_name     'Dr. Guy Crundwell'
_publ_contact_author_address
;
Department of Chemistry & Biochemistry
Central Connecticut State University
New Britain, CT 06053
;
_publ_contact_author_email     'crundwellg@mail.ccsu.edu'
_publ_contact_author_fax     '1(860)8322704'
_publ_contact_author_phone     '1(860)8322682'
_publ_section_title
;
6,7-Dichloro-2,3-bis(pyridin-2-yl)quinoxaline
;
loop_
    _publ_author_name
    _publ_author_address
    'Crundwell, Guy'
;
Department of Chemistry & Biochemistry
Central Connecticut State University
New Britain, CT 06053
USA
;
    'Glagovich, Neil M.'
;
Department of Chemistry & Biochemistry
Central Connecticut State University
New Britain, CT 06053
USA
;
    'King, Melissa E.'
;
Department of Chemistry & Biochemistry
Central Connecticut State University
New Britain, CT 06053
USA
;
