# Supplementary material for: 6,7-Di­chloro-2,3-bis(pyridin-2-yl)quinox­aline
Source: Acta Crystallogr E Crystallogr Commun. 2015 Jan 10;71(Pt 2):o107. doi: 10.1107/S2056989015000055 (PMC4384551; doi:10.1107/S2056989015000055)
Supplement: Supplementary file 2 [file e-71-0o107-Isup2.hkl]

# 
# h,k,l, Fc-squared, Fo-squared, sigma(Fo-squared) and status flag 
# 
data_I
_shelx_title ' ng1 in Pbca' 
_shelx_refln_list_code          4 
_shelx_F_calc_maximum      278.33 
_exptl_crystal_F_000      1440.00 
_reflns_d_resolution_high  0.6250 
 
loop_ 
 _symmetry_equiv_pos_as_xyz 
 'x, y, z' 
 '-x+1/2, -y, z+1/2' 
 '-x, y+1/2, -z+1/2' 
 'x+1/2, -y+1/2, -z' 
 '-x, -y, -z' 
 'x-1/2, y, -z-1/2' 
 'x, -y-1/2, z-1/2' 
 '-x-1/2, y-1/2, z' 
 
_cell_length_a     7.1921 
_cell_length_b    18.0723 
_cell_length_c    24.0934 
_cell_angle_alpha  90.000 
_cell_angle_beta   90.000 
_cell_angle_gamma  90.000 
 
_shelx_F_squared_multiplier     1.000 
 
loop_ 
 _refln_index_h 
 _refln_index_k 
 _refln_index_l 
 _refln_F_squared_calc 
 _refln_F_squared_meas 
 _refln_F_squared_sigma 
 _refln_observed_status 
   2   0   0    25509.27    25669.10    317.70 o 
   4   0   0      448.57      372.43     15.04 o 
   6   0   0     3351.33     3336.09     45.37 o 
   8   0   0      117.65       96.54     29.36 o 
   2   1   0    19526.11    20273.09     60.18 o 
   4   1   0    11007.09    11136.39     44.07 o 
   6   1   0       68.05       66.71     13.36 o 
   8   1   0       19.94       15.27     21.83 o 
   2   2   0    34949.77    36370.88    245.36 o 
   4   2   0      981.49      965.83     15.93 o 
   6   2   0     1369.41     1340.12     22.00 o 
   8   2   0      697.45      695.94     26.85 o 
   2   3   0     9850.47     9805.97     48.94 o 
   4   3   0    14768.09    14636.83     77.65 o 
   6   3   0      952.68      961.05     19.10 o 
   8   3   0      145.68      111.25     31.10 o 
  10   3   0      466.15      460.91     91.72 o 
   0   4   0    31883.11    30717.66    253.31 o 
   2   4   0      246.27      207.64     11.23 o 
   4   4   0       28.46       37.71      7.70 o 
   6   4   0      140.46      116.32     16.56 o 
   8   4   0      140.47      109.19     31.57 o 
  10   4   0        1.40       12.38     65.94 o 
   2   5   0     1692.71     1712.95     23.86 o 
   4   5   0     4210.28     3954.42     30.23 o 
   6   5   0      982.17     1041.98     28.76 o 
   8   5   0       33.72       45.35     33.39 o 
  10   5   0      358.54      405.82     65.63 o 
   0   6   0    46754.95    46023.13    381.73 o 
   2   6   0     2018.63     2048.86     35.01 o 
   4   6   0      825.04      777.17     14.42 o 
   6   6   0      370.19      327.01     27.80 o 
   8   6   0     1625.79     1610.50     56.95 o 
  10   6   0      213.30      131.72     68.66 o 
   2   7   0       88.91       91.69     11.11 o 
   4   7   0     4425.64     4731.24     36.70 o 
   6   7   0      879.03      860.54     38.42 o 
   8   7   0        1.51      -11.51     42.34 o 
  10   7   0        6.53       -7.71     97.89 o 
   0   8   0    23156.13    21976.27     76.97 o 
   2   8   0      716.36      685.84     13.09 o 
   4   8   0      432.11      427.04     13.46 o 
   6   8   0     2944.99     2970.03     65.13 o 
   8   8   0      156.56      157.22     43.33 o 
  10   8   0      448.44      377.67    104.82 o 
   2   9   0     5497.06     5846.68     47.61 o 
   4   9   0     1216.30     1103.40     34.44 o 
   6   9   0        0.12        0.00     32.70 o 
   8   9   0        9.26       17.46     47.95 o 
  10   9   0      237.87      282.86    103.28 o 
   0  10   0     1239.79     1339.78     23.15 o 
   2  10   0      313.74      391.25     12.35 o 
   4  10   0       41.56       35.98     19.07 o 
   6  10   0        6.60       20.11     31.39 o 
   8  10   0      250.70      214.70     49.30 o 
  10  10   0       75.43       47.63     80.87 o 
   2  11   0     1382.18     1432.15     19.30 o 
   4  11   0    11670.95    11614.72     91.19 o 
   6  11   0      317.94      308.21     34.58 o 
   8  11   0       91.85       58.73     49.32 o 
  10  11   0      502.46      519.30     89.41 o 
   0  12   0    17889.70    16950.52     84.45 o 
   2  12   0      421.82      469.36     13.61 o 
   4  12   0      226.98      206.01     17.38 o 
   6  12   0     1656.37     1656.08     73.22 o 
   8  12   0      152.99      119.77     50.10 o 
  10  12   0       58.55       12.59     89.20 o 
   2  13   0      168.34      170.52     13.20 o 
   4  13   0      375.85      373.00     20.76 o 
   6  13   0      373.72      328.32     29.79 o 
   8  13   0       44.59       -8.48     74.76 o 
   0  14   0    44443.92    43648.95    457.05 o 
   2  14   0     1750.01     1710.09     26.19 o 
   4  14   0        5.14       15.27     21.45 o 
   6  14   0     1876.70     1846.77     48.43 o 
   8  14   0       26.27        6.94     78.62 o 
   2  15   0      374.22      410.55     20.18 o 
   4  15   0      511.14      491.92     31.02 o 
   6  15   0        0.85        7.74     43.85 o 
   8  15   0      147.71      134.11     83.24 o 
   0  16   0     3331.57     3273.47     60.89 o 
   2  16   0       11.30       17.54     19.23 o 
   4  16   0      832.66      866.83     33.90 o 
   6  16   0      758.90      727.98     44.21 o 
   8  16   0       73.50        3.08     89.41 o 
   2  17   0       60.38       80.65     21.11 o 
   4  17   0     2904.54     3190.92     71.65 o 
   6  17   0      332.90      357.74     51.74 o 
   8  17   0       12.44        4.62    100.20 o 
   0  18   0    11723.49    11830.93    212.34 o 
   2  18   0       20.80       29.74     25.24 o 
   4  18   0        2.06       28.52     40.33 o 
   6  18   0       31.54       10.53     51.22 o 
   8  18   0       58.43       64.74    111.76 o 
   2  19   0        0.82        4.88     37.26 o 
   4  19   0      153.30       95.61     43.75 o 
   6  19   0       86.90      118.47     56.48 o 
   8  19   0        0.08       12.33    118.70 o 
   0  20   0     1454.90     1488.73     49.07 o 
   2  20   0      370.06      336.74     40.70 o 
   4  20   0      680.31      597.53     45.20 o 
   6  20   0      895.96      855.91     61.56 o 
   2  21   0     1352.02     1365.14     87.87 o 
   4  21   0      658.63      623.54     69.37 o 
   6  21   0        2.47      -14.64    102.51 o 
   0  22   0     3579.27     3768.96    121.01 o 
   2  22   0      775.48      853.22     70.91 o 
   4  22   0      363.86      382.29     80.93 o 
   6  22   0      843.94      997.35    110.99 o 
   2  23   0      269.89      292.11     80.93 o 
   4  23   0     1093.77     1052.07     91.72 o 
   6  23   0       38.64       60.89    124.09 o 
   0  24   0      440.73      409.27     80.93 o 
   2  24   0        1.21       13.87     74.76 o 
   4  24   0        1.10       12.33    106.36 o 
   2  25   0      133.42      103.28     98.66 o 
   4  25   0     1440.74     1557.68    113.30 o 
   0  26   0     2009.44     2411.67    117.92 o 
   2  26   0       25.23        6.94    100.20 o 
   2   1   1    54140.04    53380.90    249.69 o 
   3   1   1     4958.39     5136.58     20.12 o 
   4   1   1        9.14       -3.98      5.95 o 
   5   1   1      993.68      949.36     12.05 o 
   6   1   1     1124.27     1116.66     14.53 o 
   7   1   1        2.80        1.22     11.79 o 
   8   1   1      671.45      697.73     16.12 o 
   9   1   1      146.98      137.15     33.88 o 
   2   2   1    28417.54    28132.69    146.16 o 
   3   2   1        5.89        2.54      4.50 o 
   4   2   1     2522.58     2337.93     16.42 o 
   5   2   1     1971.87     1951.61     16.57 o 
   6   2   1      345.67      348.84      9.62 o 
   7   2   1      345.17      345.74     11.75 o 
   8   2   1      407.70      398.63     17.59 o 
   9   2   1       73.00       74.36     30.74 o 
  10   2   1      182.36      171.11     90.95 o 
   1   3   1     4615.77     4635.04     18.20 o 
   2   3   1      535.73      594.95      6.10 o 
   3   3   1      101.76       95.34      4.96 o 
   4   3   1      860.60      920.54     10.26 o 
   5   3   1     1945.93     2093.62     16.55 o 
   6   3   1      119.17       96.87      9.98 o 
   7   3   1       51.48       25.30     13.31 o 
   8   3   1      137.93      117.16     22.15 o 
   9   3   1       14.84       -0.07     35.15 o 
  10   3   1       22.15       33.91     94.03 o 
   0   4   1     2214.66     2281.73     12.61 o 
   1   4   1      437.02      375.98      6.32 o 
   2   4   1    28060.43    27740.86    109.54 o 
   3   4   1     2517.35     2672.27     14.20 o 
   4   4   1     6275.67     6253.84     23.81 o 
   5   4   1     1778.89     1842.03     15.90 o 
   6   4   1       16.34        7.66     10.63 o 
   7   4   1      216.55      188.78     16.37 o 
   8   4   1      495.52      482.53     22.49 o 
   9   4   1       46.11       38.31     35.82 o 
  10   4   1        2.23       14.39     65.92 o 
   1   5   1      614.28      585.53      9.69 o 
   2   5   1    10203.17    10256.48     39.70 o 
   3   5   1     2058.99     2248.79     26.75 o 
   4   5   1       17.53       21.42      5.69 o 
   5   5   1      175.11      155.50      9.30 o 
   6   5   1      865.56      881.85     17.00 o 
   7   5   1       44.73       37.63     18.03 o 
   8   5   1      713.23      699.30     25.90 o 
   9   5   1       11.45       12.61     36.79 o 
  10   5   1        0.00       15.16     54.73 o 
   0   6   1      661.36      732.91      8.91 o 
   1   6   1       34.81       37.92      3.97 o 
   2   6   1        0.27        5.97      6.74 o 
   3   6   1      947.34      941.81     12.04 o 
   4   6   1      281.14      258.36      6.98 o 
   5   6   1      261.69      273.50      9.60 o 
   6   6   1        8.38        7.03     16.95 o 
   7   6   1       11.77        2.28     20.48 o 
   8   6   1      345.65      338.16     25.98 o 
   9   6   1       76.55       51.70     33.69 o 
  10   6   1        0.84        7.28     55.62 o 
   1   7   1      995.49      994.94      8.86 o 
   2   7   1     7235.83     7218.12     46.58 o 
   3   7   1     1332.99     1266.43     18.76 o 
   4   7   1      282.45      320.25      9.58 o 
   5   7   1      857.05      888.00     20.30 o 
   6   7   1     1269.71     1240.86     31.45 o 
   7   7   1      660.73      657.81     27.74 o 
   8   7   1       66.64       66.66     26.49 o 
   9   7   1      158.25      114.61     34.40 o 
  10   7   1      105.88       62.50     58.28 o 
  11   7   1      271.37      313.69    131.03 o 
   0   8   1       69.78       74.69      6.33 o 
   1   8   1       16.61       11.05      4.72 o 
   2   8   1     3677.77     3625.52     21.41 o 
   3   8   1       22.59       30.43      9.74 o 
   4   8   1     2603.54     2625.77     32.22 o 
   5   8   1      106.50       82.20     17.48 o 
   6   8   1        0.08       -1.23     20.59 o 
   7   8   1       32.74       30.66     25.93 o 
   8   8   1      412.07      375.66     30.43 o 
   9   8   1        6.67       16.12     46.54 o 
  10   8   1       35.87       37.84     58.26 o 
  11   8   1       85.86       62.43    134.11 o 
   1   9   1     1821.82     1771.47     13.42 o 
   2   9   1       81.66       48.36      5.20 o 
   3   9   1     1335.45     1366.63     18.98 o 
   4   9   1      780.32      783.20     20.90 o 
   5   9   1       50.05       52.54     18.36 o 
   6   9   1       32.49       27.28     21.53 o 
   7   9   1       75.46       60.69     27.43 o 
   8   9   1      241.04      223.32     33.51 o 
   9   9   1       50.82       27.50     49.37 o 
  10   9   1       12.26        4.67     60.93 o 
   0  10   1       42.49       80.69      8.47 o 
   1  10   1      873.11      965.86     11.01 o 
   2  10   1     8269.96     7914.14     38.68 o 
   3  10   1        2.63        8.50      8.39 o 
   4  10   1     3850.52     3890.22     41.28 o 
   5  10   1     2696.76     2804.03     47.49 o 
   6  10   1       30.92       20.55     23.62 o 
   7  10   1       40.20       19.35     28.44 o 
   8  10   1      758.90      790.29     35.50 o 
   9  10   1       20.81        3.42     50.44 o 
  10  10   1       14.45       37.53     64.38 o 
   1  11   1      181.94      175.18      7.10 o 
   2  11   1      698.98      655.63      9.82 o 
   3  11   1      840.97      847.45     13.97 o 
   4  11   1       40.96       36.93     14.16 o 
   5  11   1      708.10      783.80     26.40 o 
   6  11   1      119.66       97.86     24.04 o 
   7  11   1       31.27       14.42     28.79 o 
   8  11   1       26.29       30.12     35.13 o 
   9  11   1       13.07       29.23     51.69 o 
  10  11   1       24.63       18.79     67.04 o 
   0  12   1      659.55      647.70     15.61 o 
   1  12   1       11.09       12.44      7.87 o 
   2  12   1     2031.49     2087.45     16.46 o 
   3  12   1        1.55        6.42     10.88 o 
   4  12   1       20.87       14.89     13.84 o 
   5  12   1     1547.04     1583.63     31.36 o 
   6  12   1     1157.72     1145.02     30.06 o 
   7  12   1      149.73      143.00     29.49 o 
   8  12   1        0.13       11.47     41.35 o 
   9  12   1       38.89       30.87     54.90 o 
  10  12   1        5.58       16.19    115.61 o 
   1  13   1     1658.11     1707.90     17.37 o 
   2  13   1     7621.24     7548.81     31.18 o 
   3  13   1       51.47       59.02     12.68 o 
   4  13   1      541.02      500.20     16.60 o 
   5  13   1     2346.11     2539.20     38.49 o 
   6  13   1      188.11      192.00     23.06 o 
   7  13   1       10.85       -3.29     32.45 o 
   8  13   1      605.01      683.42     70.43 o 
   9  13   1      123.61      141.00     67.85 o 
   0  14   1        7.70       26.09     13.14 o 
   1  14   1      509.94      478.96     11.93 o 
   2  14   1        5.59        3.07     10.30 o 
   3  14   1     2792.24     2733.98     30.83 o 
   4  14   1       84.33       67.35     17.56 o 
   5  14   1      105.43       94.91     21.12 o 
   6  14   1      220.34      246.85     25.64 o 
   7  14   1      344.25      345.24     29.35 o 
   8  14   1        8.98        7.08     49.33 o 
   1  15   1     8374.43     8147.58     41.51 o 
   2  15   1     1162.00     1204.00     19.49 o 
   3  15   1     2727.28     2690.29     33.81 o 
   4  15   1      340.30      339.66     17.36 o 
   5  15   1      171.60      152.81     22.88 o 
   6  15   1      613.54      642.33     27.17 o 
   7  15   1        4.52       16.72     32.41 o 
   8  15   1      367.34      385.23     64.58 o 
   9  15   1        5.65        5.40    103.28 o 
   0  16   1     2580.65     2552.00     37.43 o 
   1  16   1     7697.04     7610.55     40.81 o 
   2  16   1     1537.12     1565.92     24.69 o 
   3  16   1     1840.22     1850.29     29.82 o 
   4  16   1      779.53      772.78     25.47 o 
   5  16   1      863.44      900.54     28.75 o 
   6  16   1      183.15      162.50     28.01 o 
   7  16   1      625.46      598.42     37.95 o 
   8  16   1       59.48       81.31     68.90 o 
   9  16   1       25.50        7.84     81.18 o 
   1  17   1      372.55      387.53     13.25 o 
   2  17   1      209.26      181.16     16.92 o 
   3  17   1       28.64       33.18     19.38 o 
   4  17   1       19.25       26.40     22.95 o 
   5  17   1      575.58      560.02     29.70 o 
   6  17   1        4.87       -2.40     34.79 o 
   7  17   1       46.38       49.82     46.93 o 
   8  17   1       16.44       -8.79     71.24 o 
   0  18   1     3628.93     3436.12     48.84 o 
   1  18   1        2.21       11.41     15.64 o 
   2  18   1     6122.94     6331.25     53.26 o 
   3  18   1      323.30      307.20     23.00 o 
   4  18   1     1435.43     1542.84     34.45 o 
   5  18   1      857.88      908.69     34.36 o 
   6  18   1       37.64       42.52     38.30 o 
   7  18   1       38.30       31.49     53.49 o 
   8  18   1      422.50      376.13    101.74 o 
   1  19   1     1122.35     1133.43     28.90 o 
   2  19   1     1340.82     1453.26     28.90 o 
   3  19   1        6.94        7.15     28.52 o 
   4  19   1       81.21       52.33     28.17 o 
   5  19   1        0.13       -3.85     39.45 o 
   6  19   1      202.31      198.53     41.72 o 
   7  19   1        1.76       -3.71     68.02 o 
   8  19   1      270.68      340.67    108.68 o 
   0  20   1       16.30       25.67     25.83 o 
   1  20   1      313.19      314.27     21.35 o 
   2  20   1      452.04      454.65     29.93 o 
   3  20   1       28.08       18.65     30.52 o 
   4  20   1      133.19      107.29     40.26 o 
   5  20   1       15.26        0.94     44.04 o 
   6  20   1        0.12        1.46     49.09 o 
   7  20   1        2.66       32.58     70.54 o 
   1  21   1      416.16      412.43     23.53 o 
   2  21   1      145.44      160.80     37.22 o 
   3  21   1       67.13       42.32     35.96 o 
   4  21   1      141.17       92.27     43.99 o 
   5  21   1      255.55      256.01     49.38 o 
   6  21   1      234.46      212.64     53.62 o 
   7  21   1        3.21      -10.61     83.91 o 
   0  22   1      300.01      339.29     44.80 o 
   1  22   1      180.82      156.01     27.93 o 
   2  22   1      424.53      349.04     38.24 o 
   3  22   1       38.90       31.38     47.12 o 
   4  22   1      238.79      227.80     58.25 o 
   5  22   1      801.63      789.13     65.59 o 
   6  22   1        9.11       22.00     70.58 o 
   7  22   1       39.14       -4.62    134.11 o 
   1  23   1        2.69        3.68     35.01 o 
   2  23   1       18.27       26.43     41.55 o 
   3  23   1      189.24      175.71     56.51 o 
   4  23   1       35.99       52.16     60.79 o 
   5  23   1       69.94       53.70     72.73 o 
   6  23   1       85.89       49.90     79.29 o 
   0  24   1       31.43       10.97     54.07 o 
   1  24   1      460.86      417.31     45.77 o 
   2  24   1     1323.11     1450.24     65.37 o 
   3  24   1        6.01       13.59     65.94 o 
   4  24   1      389.08      410.32     65.78 o 
   5  24   1      258.50      234.83     77.37 o 
   1  25   1       36.97       27.90     51.87 o 
   2  25   1      171.83      167.43     65.18 o 
   3  25   1      149.70      111.57     69.40 o 
   4  25   1        0.01       25.81     75.38 o 
   0  26   1       74.64       94.59     72.09 o 
   1  26   1      186.35      115.66     73.55 o 
   2  26   1      765.44      860.47     69.95 o 
   3  26   1        0.42       12.24     65.02 o 
   4  26   1       60.87       16.19    131.03 o 
   1  27   1      194.04      212.34     72.49 o 
   2   0   2    77469.00    76375.04    368.91 o 
   3   0   2      645.49      733.96     20.75 o 
   4   0   2    10385.52    10780.86     51.53 o 
   5   0   2     1032.09     1017.89     17.40 o 
   6   0   2     4855.23     5152.71     35.72 o 
   7   0   2     3103.78     3297.18     31.76 o 
   8   0   2       16.45        8.74     21.63 o 
   9   0   2       67.15       25.65     49.32 o 
   2   1   2    25755.04    26738.11    108.27 o 
   3   1   2      885.23      784.22      8.21 o 
   4   1   2        4.63        1.50      5.97 o 
   5   1   2       17.25        6.41      7.16 o 
   6   1   2     1821.48     1915.90     17.03 o 
   7   1   2      317.87      316.25     11.42 o 
   8   1   2      434.39      420.39     16.67 o 
   9   1   2        8.62        1.66     30.32 o 
   1   2   2    28263.79    27881.48    346.32 o 
   2   2   2     2870.93     3055.88     20.10 o 
   3   2   2     5665.77     6150.24     29.27 o 
   4   2   2     4695.37     5154.14     23.71 o 
   5   2   2      119.22      109.88      7.48 o 
   6   2   2       12.59       13.90      9.20 o 
   7   2   2     1137.01     1164.49     16.68 o 
   8   2   2       56.40       32.94     18.84 o 
   9   2   2       23.18       10.39     30.79 o 
  10   2   2        6.15        1.54     90.18 o 
   1   3   2    10501.18    10880.79     51.57 o 
   2   3   2      846.89      855.59     10.60 o 
   3   3   2     3679.09     3236.70     16.99 o 
   4   3   2      506.89      488.14      8.40 o 
   5   3   2      115.42      114.43      7.58 o 
   6   3   2      113.75       93.10     10.50 o 
   7   3   2        1.00        0.06     13.41 o 
   8   3   2      212.98      201.20     19.19 o 
   9   3   2      548.33      554.21     31.25 o 
  10   3   2      250.99      263.60     94.03 o 
   0   4   2     1016.90     1076.05     10.20 o 
   1   4   2     2651.76     2802.73     13.61 o 
   2   4   2      689.90      742.14      8.98 o 
   3   4   2     4527.14     4959.03     23.98 o 
   4   4   2      149.16      133.39      6.35 o 
   5   4   2      508.00      515.07     10.26 o 
   6   4   2      512.01      530.18     12.11 o 
   7   4   2       98.85       84.34     15.58 o 
   8   4   2        2.15       -1.43     22.67 o 
   9   4   2      150.41      129.41     32.24 o 
  10   4   2       86.21       67.43     65.63 o 
   1   5   2       53.31       57.80      3.95 o 
   2   5   2      528.46      541.70     11.97 o 
   3   5   2     6966.04     7059.59     50.36 o 
   4   5   2      843.18      855.64     10.73 o 
   5   5   2       47.13       49.16      8.99 o 
   6   5   2        0.17        1.52     13.15 o 
   7   5   2       22.44       23.55     20.66 o 
   8   5   2      322.84      278.56     25.22 o 
   9   5   2     1007.25     1082.69     44.19 o 
  10   5   2      227.16      217.52     55.45 o 
  11   5   2        0.49       15.41    127.17 o 
   0   6   2    12128.12    12175.25     34.77 o 
   1   6   2      826.51      769.00      6.98 o 
   2   6   2     1633.35     1497.15     15.53 o 
   3   6   2       92.35      115.05      9.39 o 
   4   6   2      614.40      759.66     14.30 o 
   5   6   2     1144.44     1136.60     16.28 o 
   6   6   2      122.38       94.06     17.26 o 
   7   6   2      921.99      973.49     25.90 o 
   8   6   2       46.66       36.13     26.68 o 
   9   6   2       38.49       38.74     38.02 o 
  10   6   2      136.11       95.89     55.01 o 
   1   7   2     2663.48     2707.76     12.71 o 
   2   7   2      396.60      408.92      9.22 o 
   3   7   2      809.63      940.22     18.43 o 
   4   7   2       62.52       70.27      9.37 o 
   5   7   2        7.72       11.71     13.07 o 
   6   7   2       10.11        1.33     20.22 o 
   7   7   2      185.54      180.38     24.70 o 
   8   7   2       41.68       38.32     27.09 o 
   9   7   2       16.35        7.31     38.62 o 
  10   7   2       75.45       53.76     58.41 o 
  11   7   2        0.29       19.27    130.26 o 
   0   8   2     4373.72     4573.66     27.80 o 
   1   8   2     2257.12     2277.57     13.62 o 
   2   8   2     3040.57     3158.75     15.77 o 
   3   8   2      775.89      795.73     15.91 o 
   4   8   2      838.27      789.58     20.07 o 
   5   8   2      244.13      254.79     14.21 o 
   6   8   2      273.89      271.99     22.02 o 
   7   8   2     1605.99     1765.10     39.88 o 
   8   8   2      168.08      165.37     31.10 o 
   9   8   2      116.34      107.96     39.07 o 
  10   8   2        6.95       -8.42     59.16 o 
  11   8   2      109.11       82.47    129.49 o 
   1   9   2     1679.33     1719.56     12.14 o 
   2   9   2      413.56      427.55      7.88 o 
   3   9   2    12114.37    12275.47     56.22 o 
   4   9   2       36.30       23.35     13.44 o 
   5   9   2      157.93      155.95     16.36 o 
   6   9   2      178.25      164.20     21.92 o 
   7   9   2      366.86      356.06     27.18 o 
   8   9   2      196.78      199.34     32.97 o 
   9   9   2      621.83      617.41     42.11 o 
  10   9   2      553.93      495.97     61.07 o 
   0  10   2       78.85       57.16      7.50 o 
   1  10   2      106.17      104.39      5.71 o 
   2  10   2      135.21      151.94      6.78 o 
   3  10   2     1105.20     1192.22     20.36 o 
   4  10   2        4.48       11.63     13.23 o 
   5  10   2      102.81       84.27     16.18 o 
   6  10   2      100.61       81.35     23.90 o 
   7  10   2        1.94        1.60     28.57 o 
   8  10   2       48.80       30.48     40.04 o 
   9  10   2      571.81      514.50     42.84 o 
  10  10   2        5.16       -1.02     61.79 o 
   1  11   2       86.98       81.99      6.64 o 
   2  11   2      613.30      671.30      9.88 o 
   3  11   2     5050.85     5189.18     40.03 o 
   4  11   2      577.63      612.28     18.65 o 
   5  11   2        7.03       18.47     16.78 o 
   6  11   2      323.97      325.83     24.59 o 
   7  11   2       51.76       22.82     33.14 o 
   8  11   2       27.17        3.41     41.14 o 
   9  11   2      580.12      589.33     44.90 o 
  10  11   2       13.35       26.76     65.39 o 
   0  12   2     1118.39     1158.41     19.44 o 
   1  12   2     2203.33     2221.02     18.36 o 
   2  12   2     3091.12     3108.62     19.54 o 
   3  12   2        0.10        4.61     10.41 o 
   4  12   2      198.07      217.17     20.87 o 
   5  12   2      143.58      121.34     17.04 o 
   6  12   2       45.55       42.34     26.35 o 
   7  12   2     1011.27     1048.05     43.38 o 
   8  12   2       25.41       24.17     44.89 o 
   9  12   2        1.27       -2.00     52.39 o 
  10  12   2       22.80        9.50     86.92 o 
   1  13   2     4821.11     4677.89     27.13 o 
   2  13   2      146.14      125.23      8.16 o 
   3  13   2     2553.34     2598.47     31.65 o 
   4  13   2       23.76       31.57     15.48 o 
   5  13   2      288.97      257.15     19.49 o 
   6  13   2      140.33      118.23     26.24 o 
   7  13   2       88.63       74.59     37.89 o 
   8  13   2        8.24       16.98     47.74 o 
   9  13   2       26.46       15.19     47.45 o 
   0  14   2      537.37      491.47     16.48 o 
   1  14   2     2378.39     2397.14     22.37 o 
   2  14   2     4309.96     4310.55     30.37 o 
   3  14   2     2964.68     3048.30     34.97 o 
   4  14   2      337.73      300.91     16.75 o 
   5  14   2       32.44       38.89     18.90 o 
   6  14   2      793.55      814.23     28.09 o 
   7  14   2     1764.84     1964.80     55.58 o 
   8  14   2        3.74       -7.55     49.08 o 
   9  14   2       28.53        0.76     61.63 o 
   1  15   2     6788.41     6756.33     42.99 o 
   2  15   2      894.58      923.55     16.57 o 
   3  15   2     2266.69     2421.52     38.55 o 
   4  15   2      211.52      167.50     17.85 o 
   5  15   2      398.91      416.31     20.50 o 
   6  15   2      122.87      140.94     27.61 o 
   7  15   2       26.79       13.24     38.07 o 
   8  15   2       97.53       89.74     53.23 o 
   9  15   2       67.71       85.15     79.11 o 
   0  16   2      289.05      259.52     18.46 o 
   1  16   2     1980.34     1963.67     21.27 o 
   2  16   2      246.27      235.55     15.75 o 
   3  16   2      340.72      311.86     18.19 o 
   4  16   2        2.62        1.17     18.90 o 
   5  16   2      379.13      341.76     23.69 o 
   6  16   2       25.17       38.11     27.90 o 
   7  16   2       38.42       52.80     37.16 o 
   8  16   2       14.87        9.96     67.11 o 
   9  16   2      101.58       67.83    114.84 o 
   1  17   2     1243.89     1235.46     20.30 o 
   2  17   2      210.97      192.71     17.27 o 
   3  17   2      638.89      648.98     26.96 o 
   4  17   2      590.47      537.69     23.79 o 
   5  17   2      687.78      614.81     26.61 o 
   6  17   2       31.83       30.52     31.32 o 
   7  17   2      188.05      150.74     47.69 o 
   8  17   2       33.24       30.83     95.57 o 
   0  18   2       39.01       31.27     21.54 o 
   1  18   2       85.45       68.95     15.96 o 
   2  18   2      442.62      397.64     21.75 o 
   3  18   2      985.97      993.14     31.76 o 
   4  18   2        1.04        7.16     27.97 o 
   5  18   2       19.65       28.17     32.75 o 
   6  18   2      130.54       99.42     38.45 o 
   7  18   2        4.31        6.44     63.59 o 
   8  18   2       24.94       18.21     75.99 o 
   1  19   2       30.70       28.63     18.66 o 
   2  19   2      582.68      587.46     23.27 o 
   3  19   2     1218.28     1268.63     40.49 o 
   4  19   2      529.96      524.86     29.45 o 
   5  19   2       10.40       19.16     40.80 o 
   6  19   2       45.49       36.37     46.29 o 
   7  19   2        4.55       20.01     68.67 o 
   8  19   2       38.02      -15.41    117.92 o 
   0  20   2      451.87      488.77     26.70 o 
   1  20   2     1718.44     1672.36     34.93 o 
   2  20   2      433.51      410.27     25.49 o 
   3  20   2     1208.78     1222.07     36.00 o 
   4  20   2      118.03      111.53     30.90 o 
   5  20   2        8.43        6.52     42.35 o 
   6  20   2      124.82      122.87     53.97 o 
   7  20   2      883.21      984.23     75.20 o 
   1  21   2      297.43      317.35     26.05 o 
   2  21   2      133.22      124.84     31.75 o 
   3  21   2       39.55       26.48     32.74 o 
   4  21   2       10.92        2.21     33.44 o 
   5  21   2        2.41       10.07     45.49 o 
   6  21   2        7.05       10.38     57.41 o 
   7  21   2       12.55       20.94     76.75 o 
   0  22   2      136.03      124.16     43.89 o 
   1  22   2      466.81      455.59     25.57 o 
   2  22   2      480.29      500.79     37.56 o 
   3  22   2      220.54      211.09     43.05 o 
   4  22   2      613.64      633.74     44.51 o 
   5  22   2      212.36      224.80     50.89 o 
   6  22   2       91.79       62.85     61.12 o 
   7  22   2       29.65       21.58    122.55 o 
   1  23   2       21.95       20.02     34.91 o 
   2  23   2       39.64       21.56     42.41 o 
   3  23   2     2913.89     3358.14     70.05 o 
   4  23   2      182.80      183.76     61.76 o 
   5  23   2      100.13       97.89     70.39 o 
   6  23   2      209.00      175.07     68.52 o 
   0  24   2       18.50        8.05     59.63 o 
   1  24   2        0.00        5.43     38.88 o 
   2  24   2      108.36      123.60     42.64 o 
   3  24   2        1.46       12.30     55.42 o 
   4  24   2        0.61       -2.83     56.94 o 
   5  24   2        5.98       -6.26     65.70 o 
   1  25   2      221.02      186.14     54.24 o 
   2  25   2      149.62       98.53     65.08 o 
   3  25   2      837.68      884.61     69.71 o 
   4  25   2        9.31       11.53     60.12 o 
   5  25   2       56.41       41.62    128.72 o 
   0  26   2       46.53       70.38     69.84 o 
   1  26   2      328.63      336.45     56.87 o 
   2  26   2      401.38      420.38     70.01 o 
   3  26   2       21.76       22.92     60.65 o 
   4  26   2       30.24        5.40    119.47 o 
   1  27   2       31.67       56.15     78.58 o 
   2  27   2       60.97      104.82    112.53 o 
   1   1   3       51.67       51.93      5.30 o 
   2   1   3    30060.63    30887.81    111.56 o 
   3   1   3      922.72      972.64     10.77 o 
   4   1   3     2423.48     2404.41     15.05 o 
   5   1   3      727.84      645.75     10.46 o 
   6   1   3       62.68       52.66      8.76 o 
   7   1   3      210.50      199.06     11.96 o 
   8   1   3       24.92       11.32     16.99 o 
   9   1   3      171.06      161.27     31.18 o 
  10   1   3      167.08      225.83     90.95 o 
   1   2   3     4441.13     4570.51     15.62 o 
   2   2   3    29360.20    30263.68     91.03 o 
   3   2   3     3685.46     3830.98     25.74 o 
   4   2   3     2339.41     2477.43     16.77 o 
   5   2   3      927.37      873.53     12.02 o 
   6   2   3     2069.12     2094.38     18.25 o 
   7   2   3      108.78      115.92     12.09 o 
   8   2   3       28.16       26.15     20.24 o 
   9   2   3      126.32      144.37     31.43 o 
  10   2   3      668.18      605.04     90.95 o 
   1   3   3    42416.34    42211.28    212.67 o 
   2   3   3     2096.67     2176.90     15.93 o 
   3   3   3     1087.43     1030.14     11.38 o 
   4   3   3     4332.91     4519.16     24.62 o 
   5   3   3       62.55       61.64      7.72 o 
   6   3   3       45.33       44.60     10.50 o 
   7   3   3     1012.94     1039.84     16.24 o 
   8   3   3       67.20       48.38     19.42 o 
   9   3   3        0.14        5.69     36.02 o 
  10   3   3       47.80       23.89     93.26 o 
   0   4   3     6522.98     6681.85     41.12 o 
   1   4   3     2898.28     3039.15     17.59 o 
   2   4   3       10.23        9.14      5.61 o 
   3   4   3     6879.69     7230.21     44.88 o 
   4   4   3     1641.97     1649.14     17.67 o 
   5   4   3      841.47      763.29     12.88 o 
   6   4   3     2493.89     2536.87     21.55 o 
   7   4   3       90.78       71.35     15.44 o 
   8   4   3      122.26       77.09     22.96 o 
   9   4   3      530.35      518.27     35.22 o 
  10   4   3       57.85       18.89     65.92 o 
  11   4   3      125.56      141.82    125.63 o 
   1   5   3    24214.15    23581.60     84.71 o 
   2   5   3      423.66      413.19      8.27 o 
   3   5   3     1896.38     2068.37     22.14 o 
   4   5   3     1124.61     1069.71     13.15 o 
   5   5   3     1112.80     1081.58     14.96 o 
   6   5   3        0.11        1.52     11.62 o 
   7   5   3       14.42       16.88     20.30 o 
   8   5   3        0.46        2.39     23.76 o 
   9   5   3       45.42       22.94     36.57 o 
  10   5   3      273.55      276.72     68.66 o 
  11   5   3       40.19       66.28    122.55 o 
   0   6   3     4878.13     5206.39     28.27 o 
   1   6   3     2100.59     2227.33     13.75 o 
   2   6   3     1843.09     2084.28     18.88 o 
   3   6   3      619.77      709.52     10.63 o 
   4   6   3      256.68      270.29     15.85 o 
   5   6   3     1629.78     1672.29     18.38 o 
   6   6   3      104.92      100.79     17.08 o 
   7   6   3        1.68       -2.86     24.70 o 
   8   6   3      328.59      291.12     26.64 o 
   9   6   3      122.33      118.91     38.31 o 
  10   6   3        0.91       -7.25     69.45 o 
  11   6   3       18.17      -10.79    125.63 o 
   1   7   3     1486.43     1408.88     11.00 o 
   2   7   3      348.24      456.29      8.70 o 
   3   7   3       16.97       22.96      9.13 o 
   4   7   3      231.15      169.50     13.45 o 
   5   7   3     3391.20     3334.95     27.84 o 
   6   7   3      221.55      205.46     19.56 o 
   7   7   3      792.63      831.77     30.43 o 
   8   7   3      289.00      241.09     29.96 o 
   9   7   3        0.79       -3.27     39.42 o 
  10   7   3      153.05      169.00     68.93 o 
  11   7   3       19.60       47.63     91.28 o 
   0   8   3     3594.53     3807.42     23.07 o 
   1   8   3     1806.58     1795.89     11.95 o 
   2   8   3      106.60      108.49      6.62 o 
   3   8   3      724.99      782.39     16.03 o 
   4   8   3       18.78       16.73     12.86 o 
   5   8   3      803.45      830.38     22.93 o 
   6   8   3     1913.42     1968.02     38.34 o 
   7   8   3        5.84        9.44     26.03 o 
   8   8   3        2.33        0.33     38.10 o 
   9   8   3       11.69        5.14     39.65 o 
  10   8   3       63.25       55.41     74.32 o 
   1   9   3    12866.80    13344.84     42.11 o 
   2   9   3       15.98        5.85      6.94 o 
   3   9   3      157.91      127.71     11.40 o 
   4   9   3      813.77      775.46     18.31 o 
   5   9   3      487.94      500.96     21.89 o 
   6   9   3      108.10      128.34     22.32 o 
   7   9   3        9.32       17.34     31.65 o 
   8   9   3        8.35      -12.44     37.73 o 
   9   9   3        9.69        6.44     42.02 o 
  10   9   3        5.84       10.56     75.96 o 
   0  10   3     7337.71     7545.74     35.91 o 
   1  10   3     1035.72     1018.56     10.26 o 
   2  10   3       93.82       89.38      6.65 o 
   3  10   3     4645.62     4870.94     42.68 o 
   4  10   3       83.35       88.08     13.79 o 
   5  10   3     1846.77     1820.52     28.33 o 
   6  10   3     1180.30     1201.84     46.02 o 
   7  10   3        3.17        2.28     35.00 o 
   8  10   3      136.19      126.88     40.88 o 
   9  10   3      754.43      781.16     41.22 o 
  10  10   3        0.04       -2.01     64.78 o 
   1  11   3      527.86      463.23      8.27 o 
   2  11   3      165.99      198.20      8.09 o 
   3  11   3        0.07       -3.84     13.36 o 
   4  11   3     1254.21     1273.68     26.30 o 
   5  11   3        1.64        2.87     17.29 o 
   6  11   3      122.87       94.40     23.51 o 
   7  11   3      398.48      407.63     32.92 o 
   8  11   3       11.84       -4.99     42.54 o 
   9  11   3       32.07       27.08     44.94 o 
  10  11   3        5.35        1.42     67.23 o 
   0  12   3     1254.92     1375.88     20.96 o 
   1  12   3      450.92      425.31      8.65 o 
   2  12   3     2258.51     2277.26     17.79 o 
   3  12   3      659.49      616.94     17.89 o 
   4  12   3      580.07      601.27     20.68 o 
   5  12   3      435.76      446.44     19.89 o 
   6  12   3      276.84      236.36     25.93 o 
   7  12   3        0.06       -4.41     35.05 o 
   8  12   3       87.20       88.39     45.52 o 
   9  12   3      104.54       60.37     55.39 o 
  10  12   3      154.50      128.40     86.58 o 
   1  13   3     9979.51     9962.96     36.47 o 
   2  13   3     6110.56     5854.60     29.90 o 
   3  13   3     1533.08     1619.91     22.38 o 
   4  13   3     2833.69     2801.39     34.56 o 
   5  13   3      790.81      833.26     24.99 o 
   6  13   3      153.31      153.15     26.42 o 
   7  13   3      506.66      570.50     47.09 o 
   8  13   3        0.49       11.91     45.92 o 
   9  13   3        1.88        1.93     74.12 o 
   0  14   3     4193.06     4006.50     36.64 o 
   1  14   3      115.33      103.02      9.20 o 
   2  14   3       23.55       18.76     12.52 o 
   3  14   3      760.94      759.34     22.68 o 
   4  14   3      640.55      591.33     19.53 o 
   5  14   3      324.60      309.68     19.69 o 
   6  14   3       63.72       69.95     28.77 o 
   7  14   3       12.55       20.35     41.66 o 
   8  14   3       95.54       88.77     49.42 o 
   9  14   3       44.62       48.61     60.39 o 
   1  15   3      221.98      207.96     10.48 o 
   2  15   3      436.64      457.00     14.74 o 
   3  15   3      616.74      583.34     19.21 o 
   4  15   3      927.29      972.33     24.17 o 
   5  15   3      991.84     1037.30     26.63 o 
   6  15   3      351.21      316.29     27.06 o 
   7  15   3       40.92       35.87     36.23 o 
   8  15   3        0.33        3.36     51.47 o 
   9  15   3      103.26       82.20     81.96 o 
   0  16   3     5306.95     5226.53     55.66 o 
   1  16   3     1680.34     1610.53     18.99 o 
   2  16   3      354.01      324.88     14.88 o 
   3  16   3     1713.45     1792.05     32.38 o 
   4  16   3        4.04       23.99     20.31 o 
   5  16   3     1210.48     1295.93     29.60 o 
   6  16   3      180.38      184.69     29.62 o 
   7  16   3      457.42      439.93     38.81 o 
   8  16   3       19.32       27.93     53.51 o 
   1  17   3      863.62      861.52     17.64 o 
   2  17   3      271.08      255.77     19.42 o 
   3  17   3      917.00      853.45     25.30 o 
   4  17   3       10.87       12.21     23.04 o 
   5  17   3      317.69      309.62     26.64 o 
   6  17   3       37.83       47.29     33.03 o 
   7  17   3       16.24       11.84     48.49 o 
   8  17   3        0.02      -16.95     75.48 o 
   0  18   3      616.74      616.47     24.39 o 
   1  18   3     1498.73     1469.87     24.74 o 
   2  18   3       45.37       29.60     20.57 o 
   3  18   3      857.13      886.16     30.56 o 
   4  18   3      445.86      455.96     26.77 o 
   5  18   3      237.91      229.11     28.12 o 
   6  18   3      303.77      317.08     38.03 o 
   7  18   3       45.54       16.02     61.81 o 
   8  18   3        0.03      -20.65     74.92 o 
   1  19   3     1787.77     1877.29     28.47 o 
   2  19   3      348.70      317.17     23.00 o 
   3  19   3      444.41      373.91     27.64 o 
   4  19   3      381.97      353.27     29.88 o 
   5  19   3      229.73      249.83     35.82 o 
   6  19   3        0.26        0.09     46.86 o 
   7  19   3        2.64        3.18     69.29 o 
   0  20   3      131.96      104.39     32.05 o 
   1  20   3      250.78      221.27     25.69 o 
   2  20   3      341.72      305.70     24.64 o 
   3  20   3       90.44       76.38     31.07 o 
   4  20   3      348.02      355.28     32.83 o 
   5  20   3       24.49       18.56     46.80 o 
   6  20   3      189.13      198.35     49.36 o 
   7  20   3      219.38      215.77     59.34 o 
   1  21   3     2728.98     3000.68     45.52 o 
   2  21   3       39.85       19.84     27.71 o 
   3  21   3      164.66      126.41     33.59 o 
   4  21   3      404.95      409.21     36.50 o 
   5  21   3      131.74      101.72     49.28 o 
   6  21   3        8.87        9.19     56.88 o 
   7  21   3      189.14      158.64     83.91 o 
   0  22   3     1691.09     1772.99     48.93 o 
   1  22   3        4.84       16.46     28.37 o 
   2  22   3        5.54        1.24     30.40 o 
   3  22   3      497.80      511.51     36.10 o 
   4  22   3        6.46       16.26     40.45 o 
   5  22   3      232.71      175.34     44.60 o 
   6  22   3        7.45       14.26     76.30 o 
   1  23   3        2.31       -7.28     36.83 o 
   2  23   3      110.55      109.02     39.07 o 
   3  23   3      152.80      118.67     41.36 o 
   4  23   3       67.62       71.41     43.54 o 
   5  23   3       87.09       64.43     49.64 o 
   6  23   3        0.56       10.21     82.89 o 
   0  24   3     1365.82     1361.61     88.64 o 
   1  24   3      557.09      518.45     37.77 o 
   2  24   3      131.71      103.88     40.98 o 
   3  24   3       81.35      115.82     44.23 o 
   4  24   3       84.51       74.09     55.18 o 
   5  24   3      390.56      372.19     62.90 o 
   1  25   3       20.39       14.63     62.65 o 
   2  25   3        0.04       -5.98     53.06 o 
   3  25   3        0.15       -7.94     56.59 o 
   4  25   3       60.18       68.32     66.42 o 
   5  25   3       14.27       12.33    118.70 o 
   0  26   3      567.96      613.52     94.03 o 
   1  26   3       39.72       25.47     59.25 o 
   2  26   3      205.52      192.70     68.10 o 
   3  26   3        7.22       32.37     99.43 o 
   1  27   3      989.60     1068.96     62.52 o 
   1   0   4     1519.32     1637.65     25.05 o 
   2   0   4     3108.68     3479.32     30.84 o 
   3   0   4       14.01       27.04      7.66 o 
   4   0   4      941.89      999.74     18.66 o 
   5   0   4     1381.54     1378.58     18.22 o 
   6   0   4     2304.45     2308.69     25.13 o 
   7   0   4        4.06        4.90     17.18 o 
   8   0   4     1643.73     1743.16     43.40 o 
   9   0   4     1273.83     1423.53     55.05 o 
  10   0   4      697.01      746.08     84.78 o 
   1   1   4    12483.61    12745.14     56.14 o 
   2   1   4     5505.73     5756.02     27.15 o 
   3   1   4      300.94      374.19      7.59 o 
   4   1   4     5078.24     5303.42     29.84 o 
   5   1   4      119.57      117.34      7.50 o 
   6   1   4      161.55      148.12      9.31 o 
   7   1   4      536.47      523.26     12.94 o 
   8   1   4      144.95      143.92     20.16 o 
   9   1   4        0.19        7.35     31.16 o 
  10   1   4       98.01       90.49     51.10 o 
   0   2   4      493.65      496.08      9.16 o 
   1   2   4     8852.18     9013.10     39.24 o 
   2   2   4      744.46      787.06      9.79 o 
   3   2   4       10.12        7.74      4.92 o 
   4   2   4     3004.88     3105.12     23.13 o 
   5   2   4     2662.73     2803.48     19.09 o 
   6   2   4     1704.64     1774.50     17.04 o 
   7   2   4      270.72      272.09     13.48 o 
   8   2   4        3.76       21.99     22.76 o 
   9   2   4       11.84        4.24     35.53 o 
  10   2   4        1.65        5.89     64.20 o 
   1   3   4     3342.39     3390.65     16.05 o 
   2   3   4     1257.07     1215.66     16.20 o 
   3   3   4     5960.58     6043.88     32.35 o 
   4   3   4    17156.02    17530.59     79.80 o 
   5   3   4      670.98      644.03     10.79 o 
   6   3   4      272.48      258.54     11.82 o 
   7   3   4      426.99      419.58     13.73 o 
   8   3   4     1584.25     1659.13     28.00 o 
   9   3   4      100.24       70.84     35.97 o 
  10   3   4        8.89       43.93     93.26 o 
   0   4   4      554.18      531.18     14.72 o 
   1   4   4     2024.53     2048.79     13.71 o 
   2   4   4     2117.35     2186.02     22.44 o 
   3   4   4     4013.96     4367.63     26.55 o 
   4   4   4        1.82        7.95      8.37 o 
   5   4   4      799.40      868.51     14.66 o 
   6   4   4       30.36       32.61     12.28 o 
   7   4   4        1.78       13.15     16.89 o 
   8   4   4       84.26       64.86     22.85 o 
   9   4   4      135.19      128.36     41.16 o 
  10   4   4        2.87        1.99     66.76 o 
  11   4   4       11.39       -6.17    121.78 o 
   1   5   4    11939.88    11745.22     69.51 o 
   2   5   4      227.56      294.57      6.17 o 
   3   5   4     4362.50     4270.60     26.19 o 
   4   5   4     4083.30     4046.32     32.95 o 
   5   5   4       68.14       60.05     12.64 o 
   6   5   4      636.76      647.43     14.99 o 
   7   5   4      193.51      214.17     18.43 o 
   8   5   4       12.18        5.51     25.72 o 
   9   5   4       13.49        8.53     42.35 o 
  10   5   4      294.60      277.84     66.46 o 
  11   5   4       81.76       13.10    122.55 o 
   0   6   4    23749.53    24231.73    129.56 o 
   1   6   4     1568.31     1601.98     15.72 o 
   2   6   4     1595.82     1898.38     14.92 o 
   3   6   4       18.63       19.74      6.98 o 
   4   6   4      207.46      212.73      9.50 o 
   5   6   4     1678.49     1658.39     25.84 o 
   6   6   4      925.73      937.84     20.26 o 
   7   6   4      290.82      280.08     24.27 o 
   8   6   4      135.46      130.47     26.53 o 
   9   6   4       58.62       52.57     38.93 o 
  10   6   4       32.59       11.11     71.93 o 
  11   6   4       68.14       71.68    130.26 o 
   1   7   4      141.05      141.24      5.01 o 
   2   7   4     3413.39     3629.15     21.59 o 
   3   7   4        9.98        5.08      9.89 o 
   4   7   4     3480.55     3638.92     31.62 o 
   5   7   4       11.58       13.26     14.76 o 
   6   7   4      331.33      312.69     17.78 o 
   7   7   4       80.25       63.09     29.90 o 
   8   7   4      104.95       85.71     29.98 o 
   9   7   4        3.52       -3.79     45.13 o 
  10   7   4        4.55      -15.37     71.12 o 
  11   7   4      104.70       50.87    134.88 o 
   0   8   4       30.01       78.60      6.67 o 
   1   8   4     3356.91     3724.83     18.11 o 
   2   8   4     1003.54      942.04     12.45 o 
   3   8   4      561.15      568.40     15.28 o 
   4   8   4      193.16      191.30     13.13 o 
   5   8   4      213.42      211.68     18.44 o 
   6   8   4      862.69      861.29     27.39 o 
   7   8   4     1569.14     1547.76     44.49 o 
   8   8   4      159.48      157.55     32.14 o 
   9   8   4      790.54      800.41     47.11 o 
  10   8   4        5.29      -19.97     72.93 o 
   1   9   4    12018.88    12329.66     69.07 o 
   2   9   4     3900.08     3947.63     24.81 o 
   3   9   4      497.95      366.51     14.74 o 
   4   9   4      437.76      414.25     16.61 o 
   5   9   4      175.91      173.56     15.79 o 
   6   9   4      839.05      865.14     28.62 o 
   7   9   4      199.71      161.37     31.68 o 
   8   9   4      387.04      393.68     32.64 o 
   9   9   4      267.84      243.66     50.86 o 
  10   9   4      235.87      279.32     72.98 o 
   0  10   4      641.56      666.54     12.62 o 
   1  10   4      730.57      815.66     11.20 o 
   2  10   4      756.18      835.11     14.27 o 
   3  10   4      331.13      322.22     14.86 o 
   4  10   4      201.91      207.34     15.38 o 
   5  10   4        2.28       14.48     16.26 o 
   6  10   4      226.53      244.58     19.78 o 
   7  10   4      145.26      134.03     34.39 o 
   8  10   4       39.28       29.85     36.29 o 
   9  10   4        0.00       -4.72     59.40 o 
  10  10   4        0.44       -5.84     63.87 o 
   1  11   4     2385.75     2292.06     17.27 o 
   2  11   4      242.11      246.76     10.11 o 
   3  11   4     1435.22     1326.65     29.81 o 
   4  11   4     7812.46     7805.42     57.21 o 
   5  11   4      596.43      593.93     21.10 o 
   6  11   4       46.31       37.62     20.53 o 
   7  11   4      910.77      906.69     39.15 o 
   8  11   4      912.74      877.93     38.02 o 
   9  11   4      197.51      192.01     52.52 o 
  10  11   4      157.23      151.47     68.85 o 
   0  12   4     2029.88     1892.26     29.17 o 
   1  12   4       52.85       47.06      7.68 o 
   2  12   4       23.22       16.87      9.44 o 
   3  12   4      716.60      665.31     19.92 o 
   4  12   4     2256.45     2344.90     34.00 o 
   5  12   4      946.13      951.35     25.66 o 
   6  12   4      813.14      811.60     28.21 o 
   7  12   4        9.55       -4.36     35.69 o 
   8  12   4       32.85       23.56     38.49 o 
   9  12   4       51.02       44.46     55.45 o 
  10  12   4       36.86       25.46     87.46 o 
   1  13   4      112.43       92.39      8.73 o 
   2  13   4     4661.80     4481.69     29.60 o 
   3  13   4      857.47      901.42     20.91 o 
   4  13   4       42.83       59.46     16.61 o 
   5  13   4     1922.18     1973.86     53.26 o 
   6  13   4        7.41        3.85     22.88 o 
   7  13   4      355.87      354.90     37.63 o 
   8  13   4       68.57       41.79     47.85 o 
   9  13   4        0.15        1.61     56.43 o 
   0  14   4      843.16      799.13     19.50 o 
   1  14   4        1.41        7.22     10.91 o 
   2  14   4     1470.22     1489.19     21.94 o 
   3  14   4      462.65      419.82     18.16 o 
   4  14   4     1693.81     1680.95     28.97 o 
   5  14   4     1517.80     1550.72     39.62 o 
   6  14   4      700.78      705.63     27.12 o 
   7  14   4      322.31      341.53     41.68 o 
   8  14   4      728.97      774.99     48.50 o 
   9  14   4      882.56      840.72     59.23 o 
   1  15   4     3884.85     3819.97     28.63 o 
   2  15   4     1789.95     1814.53     24.50 o 
   3  15   4     2757.75     2708.03     37.40 o 
   4  15   4      789.43      792.02     25.11 o 
   5  15   4      654.64      621.21     22.36 o 
   6  15   4      324.36      308.20     24.98 o 
   7  15   4     1034.26     1078.60     65.51 o 
   8  15   4      375.93      423.70     44.32 o 
   9  15   4        2.55        4.25     63.49 o 
   0  16   4     2408.20     2325.73     31.52 o 
   1  16   4       18.08       15.16     12.65 o 
   2  16   4      523.59      464.97     15.71 o 
   3  16   4       43.17       50.42     19.02 o 
   4  16   4      156.34      129.20     22.03 o 
   5  16   4       29.68       27.22     25.80 o 
   6  16   4      613.00      636.01     32.46 o 
   7  16   4       41.09       20.06     39.10 o 
   8  16   4        1.95       21.63     49.85 o 
   1  17   4       37.07       14.74     14.30 o 
   2  17   4     2461.68     2438.22     33.01 o 
   3  17   4     1200.61     1224.37     29.22 o 
   4  17   4     2669.10     2875.45     43.38 o 
   5  17   4      406.07      369.52     26.71 o 
   6  17   4        8.37        4.87     35.94 o 
   7  17   4      381.47      419.48     42.48 o 
   8  17   4       10.01       10.40     49.11 o 
   0  18   4      300.05      301.26     22.28 o 
   1  18   4        5.57       -3.26     16.86 o 
   2  18   4       13.23       31.06     20.95 o 
   3  18   4     1373.84     1339.49     31.00 o 
   4  18   4       54.16       61.78     24.96 o 
   5  18   4      374.12      368.96     28.68 o 
   6  18   4      278.01      288.00     36.60 o 
   7  18   4      102.57      117.68     47.43 o 
   8  18   4      184.92      167.09     67.96 o 
   1  19   4       58.95       66.29     19.75 o 
   2  19   4       25.31       20.75     23.88 o 
   3  19   4     1080.25     1075.28     32.93 o 
   4  19   4      233.41      245.01     29.86 o 
   5  19   4       26.13       24.23     30.14 o 
   6  19   4      639.54      601.90     49.52 o 
   7  19   4       24.24       -4.09     53.51 o 
   8  19   4        3.19      -13.10    117.15 o 
   0  20   4     1153.09     1114.64     40.91 o 
   1  20   4       84.59       84.71     23.73 o 
   2  20   4       28.28       33.59     22.91 o 
   3  20   4       13.68        0.60     30.46 o 
   4  20   4      369.61      374.58     35.13 o 
   5  20   4      598.56      584.12     37.70 o 
   6  20   4      419.80      407.38     49.05 o 
   7  20   4       50.36       47.66     64.15 o 
   1  21   4       10.78        0.34     26.43 o 
   2  21   4        0.56       -4.17     29.18 o 
   3  21   4        7.51       -4.52     30.06 o 
   4  21   4      322.21      286.47     34.94 o 
   5  21   4       83.84       63.69     37.29 o 
   6  21   4       17.94        3.08     53.99 o 
   7  21   4        0.75       -2.96     83.40 o 
   0  22   4      431.79      450.68     36.13 o 
   1  22   4      474.93      497.71     30.77 o 
   2  22   4       36.89       43.22     31.22 o 
   3  22   4      356.78      328.65     33.57 o 
   4  22   4       14.18       21.99     40.67 o 
   5  22   4      162.52      123.46     45.83 o 
   6  22   4       49.44       53.84     60.85 o 
   1  23   4     1834.92     2044.31     48.14 o 
   2  23   4      950.92      974.07     35.34 o 
   3  23   4       92.83       73.98     39.20 o 
   4  23   4      156.53      159.17     39.66 o 
   5  23   4      314.38      335.26     49.35 o 
   6  23   4       17.13       19.78     86.53 o 
   0  24   4      138.13      186.52     82.47 o 
   1  24   4       37.10       63.89     36.64 o 
   2  24   4       19.62       29.11     42.27 o 
   3  24   4        3.52       -2.38     46.42 o 
   4  24   4       16.40        3.73     58.34 o 
   5  24   4        4.19        1.61     63.47 o 
   1  25   4       65.78       54.91     55.74 o 
   2  25   4      182.77      208.41     49.39 o 
   3  25   4       18.18       12.07     53.51 o 
   4  25   4      675.13      753.01     63.39 o 
   5  25   4        9.70        1.54    130.26 o 
   0  26   4      172.05      141.05     99.43 o 
   1  26   4       59.97       27.76     60.79 o 
   2  26   4        5.89        2.42     60.00 o 
   3  26   4      256.29      243.04     63.00 o 
   4  26   4      294.72      287.49    130.26 o 
   1  27   4       47.44       21.54     60.19 o 
   1   1   5       81.70       91.95     10.86 o 
   2   1   5     1696.91     1554.31     15.62 o 
   3   1   5     5872.85     5541.01     30.76 o 
   4   1   5      349.53      348.63     21.29 o 
   5   1   5      120.07      116.37      8.78 o 
   6   1   5      197.17      185.43     10.39 o 
   7   1   5       32.10       19.08     14.79 o 
   8   1   5     2684.35     2772.79     37.38 o 
   9   1   5      932.11      973.65     31.36 o 
  10   1   5      524.25      525.14     50.37 o 
   0   2   5      173.70      182.91      8.31 o 
   1   2   5    10856.30    11244.00     70.10 o 
   2   2   5    10725.80    10712.81     33.52 o 
   3   2   5     3106.75     3364.92     27.29 o 
   4   2   5    17256.81    17938.38     99.34 o 
   5   2   5      234.29      244.79     10.14 o 
   6   2   5      252.03      228.80     11.35 o 
   7   2   5      697.06      701.18     17.19 o 
   8   2   5     1382.87     1411.87     28.54 o 
   9   2   5        8.61        6.70     33.91 o 
  10   2   5      199.42      197.89     64.14 o 
   1   3   5        1.48       10.68      4.59 o 
   2   3   5      100.77      123.61      5.79 o 
   3   3   5    11228.21    11802.93     46.60 o 
   4   3   5      173.48      227.05      8.76 o 
   5   3   5     2554.47     2727.98     23.03 o 
   6   3   5      477.81      471.02     13.59 o 
   7   3   5        6.78       11.53     15.66 o 
   8   3   5       55.67       46.60     22.60 o 
   9   3   5       91.94       62.05     36.41 o 
  10   3   5       48.88       93.33     53.47 o 
   0   4   5      338.94      424.68     20.81 o 
   1   4   5     9521.88     9627.17     48.22 o 
   2   4   5     6781.26     7070.70     39.94 o 
   3   4   5      422.33      521.33     11.46 o 
   4   4   5      275.02      209.27      9.80 o 
   5   4   5      247.99      257.45     10.59 o 
   6   4   5     4409.97     4533.02     32.95 o 
   7   4   5     4615.25     4878.03     40.98 o 
   8   4   5      300.51      288.76     25.66 o 
   9   4   5      108.00       75.54     41.93 o 
  10   4   5       26.54        2.11     68.36 o 
  11   4   5        0.04      -23.12    123.32 o 
   1   5   5     1249.38     1129.48     12.78 o 
   2   5   5      379.07      368.75      7.29 o 
   3   5   5     7986.56     7822.11     50.29 o 
   4   5   5     1881.05     1885.63     21.17 o 
   5   5   5     3929.33     4091.15     29.19 o 
   6   5   5      143.61      143.00     12.99 o 
   7   5   5      999.36     1044.91     24.26 o 
   8   5   5      623.16      602.51     29.03 o 
   9   5   5       54.70       45.40     43.30 o 
  10   5   5       12.92        0.82     68.90 o 
  11   5   5       64.36       44.70    131.03 o 
   0   6   5       75.42       98.80      9.62 o 
   1   6   5     3692.09     3848.28     22.68 o 
   2   6   5        1.77        2.60      5.54 o 
   3   6   5        5.04        9.17      7.17 o 
   4   6   5     1155.84     1386.52     18.63 o 
   5   6   5      105.76      111.36     14.66 o 
   6   6   5      170.84      168.29     13.22 o 
   7   6   5        3.66       -2.13     24.35 o 
   8   6   5      125.01      105.77     29.83 o 
   9   6   5        7.46        6.08     38.77 o 
  10   6   5       47.01       48.94     69.16 o 
  11   6   5        0.31       34.90     90.97 o 
   1   7   5     2204.95     2112.90     15.17 o 
   2   7   5    14703.70    15414.56     61.81 o 
   3   7   5     7038.07     6858.92     49.70 o 
   4   7   5      327.78      287.56     10.57 o 
   5   7   5        0.06       19.64     17.29 o 
   6   7   5      130.88      124.26     15.59 o 
   7   7   5      127.00      101.01     25.90 o 
   8   7   5      741.82      745.29     31.78 o 
   9   7   5      159.25      170.68     39.58 o 
  10   7   5      161.93      144.86     74.38 o 
  11   7   5        6.50       39.31    132.57 o 
   0   8   5     1734.01     1838.25     18.73 o 
   1   8   5     9105.51     9988.91     29.67 o 
   2   8   5        9.89       -0.25      8.75 o 
   3   8   5     1362.07     1407.39     22.20 o 
   4   8   5       98.51      110.40     12.20 o 
   5   8   5       65.78       68.25     15.15 o 
   6   8   5       98.36       95.15     21.73 o 
   7   8   5      194.62      206.39     25.27 o 
   8   8   5      298.25      293.14     37.48 o 
   9   8   5       78.79       63.79     40.24 o 
  10   8   5        5.84       -7.88     75.06 o 
   1   9   5        1.98       10.11      5.47 o 
   2   9   5      156.02      141.82      8.52 o 
   3   9   5      901.38      822.49     18.83 o 
   4   9   5      815.03      781.15     20.44 o 
   5   9   5      819.32      828.92     21.91 o 
   6   9   5      127.94      153.45     21.90 o 
   7   9   5      611.59      600.42     29.66 o 
   8   9   5        2.17      -10.22     39.52 o 
   9   9   5        0.40       -8.02     50.05 o 
  10   9   5       91.03       74.90     79.02 o 
   0  10   5      789.69      935.75     14.41 o 
   1  10   5     6234.98     6351.12     25.94 o 
   2  10   5     2957.19     2836.05     24.34 o 
   3  10   5       67.80       79.65     14.16 o 
   4  10   5     1334.74     1384.97     25.62 o 
   5  10   5        3.83        2.68     16.92 o 
   6  10   5     1064.28     1146.36     32.49 o 
   7  10   5     3186.96     3364.14     94.78 o 
   8  10   5      386.39      385.66     39.83 o 
   9  10   5      184.65      168.08     49.35 o 
  10  10   5       93.96       67.24     67.27 o 
   1  11   5      115.54      162.47      8.33 o 
   2  11   5      313.11      348.90     11.82 o 
   3  11   5     3178.20     3153.68     38.91 o 
   4  11   5       35.30       49.31     15.46 o 
   5  11   5      148.55      127.11     18.33 o 
   6  11   5      120.94       93.02     23.82 o 
   7  11   5      550.53      506.97     33.43 o 
   8  11   5      161.33      119.48     42.06 o 
   9  11   5       35.44       27.11     52.98 o 
  10  11   5       20.65        8.33     67.77 o 
   0  12   5     1243.31     1228.73     18.09 o 
   1  12   5      286.72      231.23      8.88 o 
   2  12   5      111.29       97.72     10.58 o 
   3  12   5       80.87       53.76     16.22 o 
   4  12   5     2916.12     2986.65     41.85 o 
   5  12   5      798.42      744.82     23.32 o 
   6  12   5     1255.77     1223.90     35.43 o 
   7  12   5      938.54      936.71     54.20 o 
   8  12   5       55.58       53.05     47.23 o 
   9  12   5      213.69      222.64     58.47 o 
  10  12   5        0.28       -3.08    121.01 o 
   1  13   5      218.19      195.07      9.29 o 
   2  13   5       57.15       45.84     10.32 o 
   3  13   5     4119.24     4234.44     51.49 o 
   4  13   5      209.85      192.97     19.69 o 
   5  13   5      870.56      921.32     38.94 o 
   6  13   5       83.40       77.31     31.91 o 
   7  13   5      113.83       68.29     38.90 o 
   8  13   5      945.21     1012.95     55.82 o 
   9  13   5      722.72      738.83     61.79 o 
   0  14   5      412.28      383.52     15.68 o 
   1  14   5      794.40      760.80     14.43 o 
   2  14   5      897.98      905.11     18.29 o 
   3  14   5      156.13      145.55     15.04 o 
   4  14   5      316.06      339.21     18.75 o 
   5  14   5      166.17      179.01     24.19 o 
   6  14   5      541.10      490.48     34.24 o 
   7  14   5        5.72       -3.29     39.98 o 
   8  14   5      147.37      115.65     50.98 o 
   9  14   5        4.53       41.21     63.38 o 
   1  15   5       23.24       12.10     11.29 o 
   2  15   5     2708.10     2593.22     28.67 o 
   3  15   5     1194.55     1108.21     26.02 o 
   4  15   5       98.34       88.58     20.46 o 
   5  15   5      349.05      391.18     23.30 o 
   6  15   5       96.80       72.39     33.85 o 
   7  15   5       26.45       23.53     46.69 o 
   8  15   5      338.44      347.72     50.59 o 
   9  15   5      280.68      268.39     64.18 o 
   0  16   5     1116.17     1145.36     23.85 o 
   1  16   5      376.83      372.27     12.53 o 
   2  16   5       54.20       43.62     14.73 o 
   3  16   5      213.06      151.78     19.33 o 
   4  16   5      491.84      472.69     23.11 o 
   5  16   5      116.60      113.80     24.72 o 
   6  16   5      840.23      865.83     30.80 o 
   7  16   5      887.64      904.56     71.42 o 
   8  16   5      735.24      753.07     49.81 o 
   1  17   5       82.11       79.86     14.40 o 
   2  17   5      394.37      344.69     15.38 o 
   3  17   5      158.68      157.99     21.20 o 
   4  17   5      248.58      221.91     23.80 o 
   5  17   5        0.34       21.68     26.79 o 
   6  17   5       63.55       66.05     32.19 o 
   7  17   5        7.67       40.97     42.80 o 
   8  17   5       43.51       35.00     52.67 o 
   0  18   5        5.19        8.25     20.60 o 
   1  18   5      566.97      541.42     17.93 o 
   2  18   5     2160.36     2147.42     33.40 o 
   3  18   5      319.51      269.27     24.09 o 
   4  18   5      740.05      761.22     27.20 o 
   5  18   5        3.21       -5.89     27.42 o 
   6  18   5      321.85      364.61     34.91 o 
   7  18   5     1009.70     1074.44     44.65 o 
   8  18   5      157.07      127.66     55.92 o 
   1  19   5       49.10       50.15     19.91 o 
   2  19   5      365.01      357.33     22.19 o 
   3  19   5     1156.97     1184.60     31.11 o 
   4  19   5      407.20      378.32     25.85 o 
   5  19   5      719.46      658.58     28.59 o 
   6  19   5        5.38       -6.45     41.58 o 
   7  19   5      307.58      277.22     51.39 o 
   8  19   5      343.60      295.97    117.15 o 
   0  20   5      155.20      144.00     31.03 o 
   1  20   5        6.94        6.90     20.63 o 
   2  20   5      224.32      228.32     23.20 o 
   3  20   5      282.37      248.52     27.01 o 
   4  20   5      139.75      103.57     31.68 o 
   5  20   5      167.98      125.19     33.58 o 
   6  20   5      236.48      252.71     51.12 o 
   7  20   5        2.87       -5.28     60.55 o 
   1  21   5       13.64        0.50     26.68 o 
   2  21   5      761.74      809.67     33.10 o 
   3  21   5     1417.21     1489.02     36.65 o 
   4  21   5        5.75        4.91     34.12 o 
   5  21   5      204.83      222.79     38.04 o 
   6  21   5      104.57       92.12     57.37 o 
   7  21   5        0.08       21.79     84.14 o 
   0  22   5        1.63       18.00     39.16 o 
   1  22   5      421.90      427.05     30.67 o 
   2  22   5        1.28       20.06     32.45 o 
   3  22   5      254.54      238.21     32.46 o 
   4  22   5      107.66       95.73     37.08 o 
   5  22   5      298.15      222.89     41.82 o 
   6  22   5      338.47      313.35     65.62 o 
   1  23   5      580.73      606.70     37.41 o 
   2  23   5      439.53      427.12     35.20 o 
   3  23   5       25.40       12.12     41.14 o 
   4  23   5        0.03       -1.93     41.97 o 
   5  23   5      132.41      114.36     51.74 o 
   6  23   5       56.67       63.02     86.01 o 
   0  24   5      532.28      568.81     84.01 o 
   1  24   5     1252.06     1391.18     47.05 o 
   2  24   5      479.18      504.22     37.57 o 
   3  24   5        9.35        6.34     44.77 o 
   4  24   5      384.15      401.38     44.09 o 
   5  24   5        2.58       17.78     64.46 o 
   1  25   5       66.86       58.86     47.14 o 
   2  25   5      387.13      382.78     51.47 o 
   3  25   5      504.12      538.20     48.30 o 
   4  25   5       62.60       53.67     65.65 o 
   5  25   5        3.71       -6.94    119.47 o 
   0  26   5        2.89      -10.79    103.28 o 
   1  26   5        4.73        8.61     56.78 o 
   2  26   5       54.42       49.58     57.17 o 
   3  26   5       31.54       74.02     53.13 o 
   4  26   5      280.25      259.74    133.34 o 
   1  27   5        0.06      -14.64    108.68 o 
   2  27   5      165.59      221.20    112.53 o 
   0   0   6     9970.47    10301.83     77.85 o 
   1   0   6     8151.44     8255.21     64.36 o 
   2   0   6     9175.19     9511.04     84.01 o 
   3   0   6     3347.39     3460.89     55.88 o 
   4   0   6     7963.31     8288.41     85.17 o 
   5   0   6     6852.54     6839.13     54.96 o 
   6   0   6     5331.85     5420.95     51.30 o 
   7   0   6      205.49      185.34     21.46 o 
   8   0   6        0.47       -5.33     31.46 o 
   9   0   6      825.30      874.39     50.94 o 
  10   0   6      227.49      295.97     85.55 o 
  11   0   6      517.27      574.21    123.32 o 
   1   1   6     8336.86     8749.66     36.74 o 
   2   1   6     2524.33     2684.43     32.65 o 
   3   1   6     2646.67     2972.85     24.67 o 
   4   1   6        0.07        2.65      9.59 o 
   5   1   6     2612.23     2725.53     29.15 o 
   6   1   6      614.42      640.33     15.49 o 
   7   1   6       48.43       31.91     16.61 o 
   8   1   6       42.94       40.68     23.20 o 
   9   1   6      198.47      154.01     31.91 o 
  10   1   6      470.30      510.94     50.94 o 
   0   2   6       22.46        6.52      9.43 o 
   1   2   6     3736.67     3851.73     28.92 o 
   2   2   6     1541.55     1723.86     18.47 o 
   3   2   6     2178.66     2375.73     16.90 o 
   4   2   6      677.08      655.30     11.71 o 
   5   2   6        5.55        1.53      9.99 o 
   6   2   6      368.92      341.83     12.46 o 
   7   2   6      253.66      244.29     16.51 o 
   8   2   6       73.44       73.88     22.91 o 
   9   2   6      130.09      113.91     34.79 o 
  10   2   6       37.84       42.89     51.51 o 
   1   3   6    13902.08    14287.17     63.61 o 
   2   3   6       55.97       67.63      4.55 o 
   3   3   6     4742.04     4914.04     22.55 o 
   4   3   6       54.36       21.14      8.62 o 
   5   3   6     3152.36     3117.48     25.89 o 
   6   3   6      662.29      673.26     16.37 o 
   7   3   6       37.14       34.56     17.20 o 
   8   3   6       13.08       12.09     23.07 o 
   9   3   6       58.98       37.65     36.41 o 
  10   3   6      900.63      889.50     53.70 o 
   0   4   6     1172.32     1259.40     33.14 o 
   1   4   6     2613.85     2738.82     17.08 o 
   2   4   6      581.04      650.90      8.84 o 
   3   4   6      134.08      135.20      8.14 o 
   4   4   6      781.25      871.88     14.31 o 
   5   4   6     1495.17     1689.70     19.05 o 
   6   4   6     3256.50     3449.64     30.17 o 
   7   4   6       11.08       11.90     19.27 o 
   8   4   6       56.76       58.26     23.70 o 
   9   4   6      163.01      105.95     38.19 o 
  10   4   6        3.80        8.92     54.99 o 
  11   4   6        5.59      -17.73    129.49 o 
   1   5   6    10493.74    10375.54     50.37 o 
   2   5   6      187.73      196.14      6.55 o 
   3   5   6     1996.06     2137.92     19.50 o 
   4   5   6     1099.65     1020.92     17.10 o 
   5   5   6     3298.02     3349.09     25.67 o 
   6   5   6     1287.27     1372.47     20.72 o 
   7   5   6       45.90       42.80     21.36 o 
   8   5   6       75.18       68.03     25.60 o 
   9   5   6      298.20      278.14     43.61 o 
  10   5   6       95.96      134.43     57.52 o 
  11   5   6        3.54        6.17    124.86 o 
   0   6   6    17571.01    18515.70    121.78 o 
   1   6   6    13062.96    13302.40     50.51 o 
   2   6   6      632.37      535.41      8.94 o 
   3   6   6     2490.44     2666.06     31.71 o 
   4   6   6     2903.22     2959.98     23.83 o 
   5   6   6     2067.13     2040.41     28.19 o 
   6   6   6     3923.06     4039.06     36.10 o 
   7   6   6       21.33       11.28     21.24 o 
   8   6   6        8.26       -5.92     35.56 o 
   9   6   6      766.13      745.96     38.02 o 
  10   6   6      150.05      101.60     71.37 o 
  11   6   6      197.08      226.49     94.27 o 
   1   7   6     9011.03     9508.79     40.95 o 
   2   7   6        8.36       13.64      6.85 o 
   3   7   6        3.09        5.60      6.68 o 
   4   7   6        5.89        0.78      8.94 o 
   5   7   6      137.92      146.96     12.53 o 
   6   7   6      250.84      254.17     17.99 o 
   7   7   6        0.75        8.71     29.01 o 
   8   7   6      522.16      516.31     36.92 o 
   9   7   6       49.09       36.13     39.29 o 
  10   7   6      178.66      200.49     70.83 o 
   0   8   6    21846.92    23033.26     73.09 o 
   1   8   6    17214.25    18159.24     55.49 o 
   2   8   6     1246.25     1205.34     14.72 o 
   3   8   6        2.44        3.08      8.36 o 
   4   8   6      687.32      683.46     20.64 o 
   5   8   6     1972.08     1941.44     27.67 o 
   6   8   6       72.11       64.55     20.14 o 
   7   8   6       97.72       74.30     30.65 o 
   8   8   6        0.17       10.86     37.78 o 
   9   8   6       71.76       49.39     39.87 o 
  10   8   6       78.92       41.95     74.14 o 
   1   9   6      597.48      473.76      8.35 o 
   2   9   6      496.15      473.12     12.88 o 
   3   9   6     1542.74     1527.71     18.96 o 
   4   9   6      547.47      564.33     21.58 o 
   5   9   6     2735.46     2739.11     32.82 o 
   6   9   6      120.45      110.86     22.35 o 
   7   9   6      184.40      176.67     33.61 o 
   8   9   6      131.86      109.77     40.75 o 
   9   9   6      101.54       64.93     50.01 o 
  10   9   6       87.84       56.05     74.57 o 
   0  10   6     3724.13     3919.56     29.71 o 
   1  10   6       71.03       83.39      6.43 o 
   2  10   6     1293.27     1342.36     17.02 o 
   3  10   6      279.08      291.46     11.39 o 
   4  10   6      510.60      473.12     20.30 o 
   5  10   6      890.76      834.15     26.92 o 
   6  10   6      274.56      233.22     23.46 o 
   7  10   6       27.39       42.55     33.13 o 
   8  10   6      314.97      249.86     39.76 o 
   9  10   6      174.89      156.55     51.20 o 
  10  10   6      233.59      187.06     64.37 o 
   1  11   6     4613.74     4398.24     22.47 o 
   2  11   6        8.71        4.75      9.73 o 
   3  11   6      752.37      755.32     23.89 o 
   4  11   6       59.58       72.14     17.16 o 
   5  11   6     2456.75     2373.85     38.96 o 
   6  11   6     1387.84     1499.63     36.94 o 
   7  11   6       99.74      112.00     35.42 o 
   8  11   6      231.37      211.40     45.82 o 
   9  11   6      594.69      574.91     54.82 o 
  10  11   6       11.84       26.11     67.35 o 
   0  12   6        2.46        2.15      9.87 o 
   1  12   6     3081.43     3135.60     20.14 o 
   2  12   6      170.01      176.30     10.29 o 
   3  12   6      154.55      117.36     14.23 o 
   4  12   6     1631.49     1552.32     31.17 o 
   5  12   6      947.73      895.33     27.68 o 
   6  12   6      423.56      414.22     33.26 o 
   7  12   6       42.82       38.72     36.96 o 
   8  12   6      190.19      126.35     46.93 o 
   9  12   6      201.29      216.73     56.32 o 
   1  13   6      254.39      261.11      9.45 o 
   2  13   6      255.91      249.49     11.52 o 
   3  13   6        9.89        7.74     15.69 o 
   4  13   6       76.23       70.96     19.98 o 
   5  13   6      279.58      235.09     22.17 o 
   6  13   6      245.08      211.70     29.54 o 
   7  13   6      631.23      584.16     38.51 o 
   8  13   6        0.00        7.75     48.83 o 
   9  13   6      158.59      128.84     57.38 o 
   0  14   6     1290.18     1298.74     23.90 o 
   1  14   6     2044.96     2005.24     27.45 o 
   2  14   6      415.06      453.00     14.03 o 
   3  14   6      171.70      145.49     15.42 o 
   4  14   6       29.74       14.64     21.67 o 
   5  14   6      208.60      195.38     22.05 o 
   6  14   6      205.13      173.82     30.04 o 
   7  14   6       83.53       88.70     44.64 o 
   8  14   6       53.10       33.21     51.08 o 
   9  14   6      252.64      269.27     64.28 o 
   1  15   6      505.81      488.61     13.26 o 
   2  15   6      172.06      167.79     12.86 o 
   3  15   6      204.77      205.38     15.48 o 
   4  15   6       39.22       28.94     19.34 o 
   5  15   6     1197.31     1149.35     30.43 o 
   6  15   6      182.86      131.31     32.50 o 
   7  15   6        5.81      -12.06     43.77 o 
   8  15   6      148.04       88.68     55.00 o 
   9  15   6      161.22      146.06     68.15 o 
   0  16   6     2134.95     2036.28     29.91 o 
   1  16   6      136.64      108.57     12.22 o 
   2  16   6     1700.26     1609.93     23.17 o 
   3  16   6      155.03      118.98     16.73 o 
   4  16   6      471.52      451.50     21.29 o 
   5  16   6      384.79      389.92     22.43 o 
   6  16   6       75.50       91.01     30.16 o 
   7  16   6       45.51       36.86     39.75 o 
   8  16   6      142.96      132.17     48.04 o 
   1  17   6     1263.74     1232.08     18.98 o 
   2  17   6      169.78      137.26     15.13 o 
   3  17   6      922.17     1003.22     23.10 o 
   4  17   6      304.67      294.37     22.15 o 
   5  17   6     1721.44     1697.77     34.25 o 
   6  17   6      159.63      119.03     32.78 o 
   7  17   6       12.15        1.69     44.70 o 
   8  17   6      116.60       93.36     53.54 o 
   0  18   6     1841.14     1754.37     35.52 o 
   1  18   6      316.81      339.00     16.61 o 
   2  18   6      299.31      262.13     18.93 o 
   3  18   6      410.36      356.58     22.30 o 
   4  18   6      328.78      304.19     24.02 o 
   5  18   6        0.20       22.60     27.55 o 
   6  18   6      420.59      434.31     33.70 o 
   7  18   6       20.19        7.80     46.91 o 
   8  18   6        0.47       15.59     55.44 o 
   1  19   6      223.02      218.69     19.78 o 
   2  19   6       91.88       68.98     23.06 o 
   3  19   6      684.30      629.62     23.32 o 
   4  19   6        3.42        7.13     26.03 o 
   5  19   6     1576.20     1600.21     36.05 o 
   6  19   6      475.49      482.45     35.89 o 
   7  19   6       48.12       37.93     50.60 o 
   8  19   6       72.20       37.00    123.32 o 
   0  20   6     1283.04     1295.08     40.48 o 
   1  20   6     2028.18     2147.90     34.24 o 
   2  20   6       69.65       66.05     24.49 o 
   3  20   6        1.26        9.93     27.87 o 
   4  20   6      598.28      568.93     27.65 o 
   5  20   6       37.19       40.84     31.57 o 
   6  20   6      975.88     1103.40     40.76 o 
   7  20   6       34.79       33.29     60.20 o 
   1  21   6       75.97       82.75     27.40 o 
   2  21   6        7.24       14.24     32.28 o 
   3  21   6      672.83      736.42     30.49 o 
   4  21   6       60.64       36.68     34.34 o 
   5  21   6      108.99       94.36     38.56 o 
   6  21   6        1.34       11.00     57.75 o 
   7  21   6       58.12       39.18     88.50 o 
   0  22   6     2345.26     2532.43     68.90 o 
   1  22   6     1254.19     1332.91     35.37 o 
   2  22   6      348.67      334.45     32.81 o 
   3  22   6      133.41      113.62     32.51 o 
   4  22   6      259.02      187.03     39.77 o 
   5  22   6     1883.96     1965.21     47.00 o 
   6  22   6      216.51      204.60     64.48 o 
   1  23   6      437.38      404.16     35.57 o 
   2  23   6      281.73      234.88     35.58 o 
   3  23   6        1.53       -0.62     42.24 o 
   4  23   6      224.75      225.02     41.33 o 
   5  23   6     2026.94     2233.01     50.86 o 
   6  23   6      241.60      276.70    115.61 o 
   0  24   6      490.37      470.93     86.32 o 
   1  24   6      218.89      214.57     39.40 o 
   2  24   6       51.21       27.03     39.29 o 
   3  24   6       15.18        5.71     45.25 o 
   4  24   6        0.00        2.16     50.88 o 
   5  24   6      377.29      417.01     65.65 o 
   1  25   6      151.57      141.26     55.15 o 
   2  25   6        5.35       14.95     45.29 o 
   3  25   6      156.76      172.18     49.42 o 
   4  25   6       30.09       15.74     55.15 o 
   5  25   6      260.95      266.68    126.40 o 
   0  26   6      485.79      493.28    109.45 o 
   1  26   6      814.56      898.41     70.64 o 
   2  26   6       28.05        5.98     57.80 o 
   3  26   6        2.67        4.34     80.64 o 
   4  26   6      393.17      462.45    126.40 o 
   1  27   6       60.90       67.06    124.86 o 
   2  27   6       51.26       43.16    107.13 o 
   3  27   6        1.59       13.87    111.76 o 
   1   1   7      435.52      461.20     11.79 o 
   2   1   7     2257.45     2432.06     33.19 o 
   3   1   7     5627.39     5508.51     40.71 o 
   4   1   7       17.06        7.97      9.93 o 
   5   1   7        6.66        5.02     11.81 o 
   6   1   7     1271.68     1259.59     19.61 o 
   7   1   7      487.24      479.17     17.30 o 
   8   1   7       12.32        0.12     25.78 o 
   9   1   7      204.22      140.20     32.73 o 
  10   1   7     1923.43     2073.15     67.36 o 
  11   1   7       80.88       71.68    121.01 o 
   0   2   7    13297.71    13352.35     67.85 o 
   1   2   7      907.74      936.74     17.24 o 
   2   2   7     4949.62     5004.99     42.99 o 
   3   2   7     1618.56     1752.89     27.37 o 
   4   2   7     1952.04     2039.61     21.73 o 
   5   2   7      608.65      673.01     19.59 o 
   6   2   7     5445.24     5572.70     39.04 o 
   7   2   7      537.26      537.86     17.71 o 
   8   2   7      758.90      765.57     23.87 o 
   9   2   7       88.83       77.04     31.82 o 
  10   2   7       24.55       27.04     52.21 o 
   1   3   7        0.24        4.52      7.31 o 
   2   3   7        1.98        4.39      4.52 o 
   3   3   7        6.57        7.91      5.97 o 
   4   3   7      119.64      116.11      7.86 o 
   5   3   7      419.67      460.57     13.02 o 
   6   3   7      926.27      942.17     20.56 o 
   7   3   7      141.08      142.23     18.85 o 
   8   3   7       41.45       46.60     23.68 o 
   9   3   7      758.09      716.54     35.87 o 
  10   3   7        6.24      -15.11     54.90 o 
  11   3   7        1.20      -10.02    128.72 o 
   0   4   7     3382.13     3203.94     46.31 o 
   1   4   7     7487.23     7565.45     69.11 o 
   2   4   7     2870.50     2902.63     17.35 o 
   3   4   7     4450.05     4790.38     23.07 o 
   4   4   7      778.07      764.43     11.94 o 
   5   4   7      109.93       86.11     10.71 o 
   6   4   7     2744.78     2809.58     36.75 o 
   7   4   7      130.69      119.95     19.55 o 
   8   4   7       46.01       31.55     24.56 o 
   9   4   7        5.03        5.95     38.22 o 
  10   4   7        3.54       -3.89     56.49 o 
  11   4   7       11.14      -16.96    124.09 o 
   1   5   7      202.41      183.62      7.02 o 
   2   5   7       32.70       51.21      6.10 o 
   3   5   7     5873.75     5963.80     42.24 o 
   4   5   7       10.69        0.52      7.92 o 
   5   5   7      183.43      182.46     12.49 o 
   6   5   7       61.15       52.65     16.65 o 
   7   5   7      458.49      437.31     22.03 o 
   8   5   7     1434.24     1462.84     38.51 o 
   9   5   7      596.73      629.29     43.74 o 
  10   5   7      589.70      634.90     56.91 o 
  11   5   7        2.95        3.85    134.88 o 
   0   6   7      842.68     1122.98     35.45 o 
   1   6   7       89.35       92.32      8.35 o 
   2   6   7      502.66      498.72     10.97 o 
   3   6   7     1748.54     1857.47     25.35 o 
   4   6   7      787.49      839.73     14.69 o 
   5   6   7     4243.81     4424.53     36.70 o 
   6   6   7        4.98        2.38     18.13 o 
   7   6   7      811.38      789.94     24.79 o 
   8   6   7      396.83      351.43     36.20 o 
   9   6   7      107.99       87.58     38.99 o 
  10   6   7       20.10       -3.87     58.25 o 
  11   6   7       38.97       20.81    134.88 o 
   1   7   7     3107.89     3506.91     34.82 o 
   2   7   7     2262.63     2350.68     22.05 o 
   3   7   7     8011.22     8120.16     48.52 o 
   4   7   7      556.93      517.23     12.86 o 
   5   7   7      139.71      146.32     13.77 o 
   6   7   7     1223.26     1214.92     27.96 o 
   7   7   7      229.23      201.88     30.71 o 
   8   7   7      477.20      409.02     37.61 o 
   9   7   7       30.43       30.99     40.56 o 
  10   7   7       98.40       90.33     75.41 o 
   0   8   7     3182.67     3844.52     46.83 o 
   1   8   7      123.59       80.96      8.54 o 
   2   8   7      319.18      297.60      9.99 o 
   3   8   7       38.63       26.29      8.71 o 
   4   8   7      532.16      498.60     16.79 o 
   5   8   7     1329.55     1325.44     25.56 o 
   6   8   7      390.65      382.28     22.51 o 
   7   8   7      437.33      489.25     32.02 o 
   8   8   7      223.54      202.95     38.21 o 
   9   8   7      316.95      282.89     42.28 o 
  10   8   7       26.40       26.60     77.59 o 
   1   9   7     1226.78     1331.93     14.83 o 
   2   9   7      430.37      447.24     11.27 o 
   3   9   7     1259.80     1277.69     16.42 o 
   4   9   7      980.61     1022.30     22.59 o 
   5   9   7      902.98      878.25     22.65 o 
   6   9   7        0.24       14.93     22.88 o 
   7   9   7       89.83       70.90     28.28 o 
   8   9   7       94.36      124.14     40.93 o 
   9   9   7      125.53       86.99     52.28 o 
  10   9   7       50.56       36.70     82.29 o 
   0  10   7     7562.97     7271.71     68.16 o 
   1  10   7      802.89      718.80     10.51 o 
   2  10   7     6264.79     6396.88     33.28 o 
   3  10   7      148.61      113.46      9.72 o 
   4  10   7      914.47      858.40     23.53 o 
   5  10   7      597.88      600.76     27.70 o 
   6  10   7     2870.60     3138.68     49.76 o 
   7  10   7      249.98      265.00     28.80 o 
   8  10   7        2.92       -2.26     53.95 o 
   9  10   7       21.65        9.58     50.98 o 
  10  10   7       42.67       42.36     68.60 o 
   1  11   7      315.17      333.98      8.65 o 
   2  11   7       28.42        8.73      9.55 o 
   3  11   7      386.14      352.79     14.51 o 
   4  11   7        6.72       -1.19     15.51 o 
   5  11   7      117.15      126.14     18.90 o 
   6  11   7      737.43      708.08     28.83 o 
   7  11   7      542.22      521.87     30.41 o 
   8  11   7       10.26       -3.58     42.48 o 
   9  11   7      100.72      121.27     55.91 o 
  10  11   7      110.53       82.49     87.92 o 
   0  12   7     3529.96     3782.56     30.18 o 
   1  12   7      271.01      268.40      8.74 o 
   2  12   7      133.49      143.47     10.66 o 
   3  12   7      102.27       83.19     13.72 o 
   4  12   7       82.56       67.75     16.42 o 
   5  12   7      642.06      548.22     23.92 o 
   6  12   7     1766.13     1792.85     55.60 o 
   7  12   7       56.70       67.25     31.95 o 
   8  12   7        1.93       -4.89     47.39 o 
   9  12   7       28.09       30.67     59.92 o 
   1  13   7     1431.64     1326.83     15.75 o 
   2  13   7       30.33       15.07     11.25 o 
   3  13   7     1405.60     1307.94     23.87 o 
   4  13   7      255.67      259.99     17.99 o 
   5  13   7      584.04      545.16     22.29 o 
   6  13   7      919.57      883.67     33.13 o 
   7  13   7        0.63        3.39     34.01 o 
   8  13   7       34.64       33.09     50.24 o 
   9  13   7      134.30       93.55     59.84 o 
   0  14   7       32.67       27.32     12.46 o 
   1  14   7        5.00        2.04     10.60 o 
   2  14   7       21.75       13.56     13.74 o 
   3  14   7      241.48      200.42     15.11 o 
   4  14   7      188.23      174.24     19.54 o 
   5  14   7      205.02      169.89     21.52 o 
   6  14   7       50.30       41.16     30.41 o 
   7  14   7       20.27       36.89     36.34 o 
   8  14   7        2.66        4.52     54.38 o 
   9  14   7       64.63       65.16     60.03 o 
   1  15   7      380.37      316.76     12.09 o 
   2  15   7      113.37      104.11     13.44 o 
   3  15   7      379.37      368.26     16.01 o 
   4  15   7      939.70     1021.09     28.49 o 
   5  15   7      991.47     1001.80     37.17 o 
   6  15   7      170.88      152.91     31.10 o 
   7  15   7       38.76       23.58     40.13 o 
   8  15   7      291.79      329.00     52.67 o 
   9  15   7       41.31       37.28     81.40 o 
   0  16   7     2538.37     2543.59     54.29 o 
   1  16   7     1128.00     1157.40     18.06 o 
   2  16   7      275.20      283.80     14.82 o 
   3  16   7      165.19      117.88     16.72 o 
   4  16   7      136.76      113.01     20.70 o 
   5  16   7      160.64      129.46     23.65 o 
   6  16   7      275.71      292.75     35.76 o 
   7  16   7       11.79        1.64     47.22 o 
   8  16   7       19.44       49.64     58.70 o 
   9  16   7       57.55       64.74    131.80 o 
   1  17   7      116.19       96.53     14.07 o 
   2  17   7       22.31       16.12     16.20 o 
   3  17   7      663.42      548.25     19.38 o 
   4  17   7        6.34        2.75     22.25 o 
   5  17   7       91.48       76.03     26.32 o 
   6  17   7       75.76       85.41     33.43 o 
   7  17   7       19.93       23.64     44.38 o 
   8  17   7        3.81       36.54     50.61 o 
   0  18   7     2840.86     2778.94     59.85 o 
   1  18   7     1144.13     1140.53     22.76 o 
   2  18   7      436.67      436.90     17.25 o 
   3  18   7      200.29      159.22     20.19 o 
   4  18   7      944.52      929.85     26.93 o 
   5  18   7        9.72        2.25     28.03 o 
   6  18   7     1117.51     1095.82     37.08 o 
   7  18   7      433.51      424.31     45.91 o 
   8  18   7        0.72        1.83     83.12 o 
   1  19   7       42.93       21.49     20.85 o 
   2  19   7        0.06       -1.97     21.02 o 
   3  19   7     1746.96     1722.75     30.60 o 
   4  19   7      116.31      117.12     25.99 o 
   5  19   7       52.96       53.98     29.56 o 
   6  19   7      121.45      133.26     38.37 o 
   7  19   7      119.88      115.51     51.28 o 
   0  20   7       24.09        3.50     35.92 o 
   1  20   7        0.51        2.39     22.93 o 
   2  20   7       65.18       61.69     24.95 o 
   3  20   7      138.09      148.50     26.45 o 
   4  20   7       77.08       49.92     29.06 o 
   5  20   7     1015.10      919.10     32.13 o 
   6  20   7       36.28       30.94     42.66 o 
   7  20   7      335.13      314.99     54.35 o 
   1  21   7      208.36      203.31     25.42 o 
   2  21   7       10.40       23.06     32.15 o 
   3  21   7     1754.35     1811.11     44.69 o 
   4  21   7      578.28      576.84     34.80 o 
   5  21   7      517.62      476.22     40.19 o 
   6  21   7      214.35      170.16     44.88 o 
   7  21   7       22.64       34.68    114.07 o 
   0  22   7      259.18      192.43     48.21 o 
   1  22   7       39.20       33.39     32.01 o 
   2  22   7      359.87      358.74     32.13 o 
   3  22   7       49.84       39.94     33.69 o 
   4  22   7      154.11      161.78     38.43 o 
   5  22   7       28.44       21.77     49.66 o 
   6  22   7      103.52       78.17     65.12 o 
   1  23   7        5.82       -6.53     42.07 o 
   2  23   7      341.41      322.93     35.79 o 
   3  23   7      322.48      318.23     42.20 o 
   4  23   7       84.29       71.23     42.56 o 
   5  23   7        0.82       23.35     52.67 o 
   6  23   7       31.75       73.99    124.09 o 
   0  24   7      368.76      379.98     92.49 o 
   1  24   7        1.82       -4.55     54.21 o 
   2  24   7      823.15      888.06     47.11 o 
   3  24   7      107.73       82.43     48.24 o 
   4  24   7      243.75      227.59     52.09 o 
   5  24   7      293.54      264.96     64.04 o 
   1  25   7       29.49       26.52     52.56 o 
   2  25   7        2.84        1.35     47.57 o 
   3  25   7      362.29      396.87     51.01 o 
   4  25   7      107.81       75.44     62.91 o 
   5  25   7       38.22       16.19    125.63 o 
   0  26   7      633.01      712.17    110.99 o 
   1  26   7       96.52      107.58     76.64 o 
   2  26   7        7.04       -3.18     59.48 o 
   3  26   7       14.95       26.98     77.25 o 
   4  26   7       17.00       33.14    125.63 o 
   1  27   7        5.33       21.58    127.17 o 
   2  27   7       14.50       10.02    116.38 o 
   0   0   8       27.15       17.73     16.96 o 
   1   0   8        2.69        0.00     15.41 o 
   2   0   8     4022.27     3777.44     60.12 o 
   3   0   8      227.49      242.32     14.63 o 
   4   0   8     9048.50     8954.44     69.46 o 
   5   0   8        2.45        4.21     17.56 o 
   6   0   8       12.49        1.94     25.05 o 
   7   0   8     2212.80     2160.78     60.74 o 
   8   0   8     3712.32     3806.97     63.72 o 
   9   0   8       70.97       55.72     43.58 o 
  10   0   8       49.20       66.22     65.39 o 
  11   0   8      407.13      371.50    127.17 o 
   1   1   8     1663.95     1757.83     20.25 o 
   2   1   8     3631.17     3897.42     42.57 o 
   3   1   8     4871.11     5587.23     36.80 o 
   4   1   8      576.46      550.87     17.52 o 
   5   1   8     1572.98     1710.79     23.08 o 
   6   1   8       32.51       34.19     13.56 o 
   7   1   8      234.29      193.42     17.25 o 
   8   1   8     1439.06     1537.07     30.92 o 
   9   1   8        0.65        3.17     33.54 o 
  10   1   8       18.57       31.09     52.37 o 
  11   1   8       36.17        3.31     85.98 o 
   0   2   8        1.73       28.15     10.79 o 
   1   2   8       65.23       55.24      8.23 o 
   2   2   8     6161.93     6488.37     43.50 o 
   3   2   8      341.35      340.80     11.27 o 
   4   2   8     2136.78     2186.54     23.73 o 
   5   2   8     1400.19     1536.39     21.99 o 
   6   2   8      551.83      553.83     17.00 o 
   7   2   8      219.13      217.52     17.85 o 
   8   2   8       45.41       55.98     24.21 o 
   9   2   8       27.00       33.74     32.65 o 
  10   2   8       30.40       22.75     53.14 o 
  11   2   8        0.27      -13.87    117.15 o 
   1   3   8       48.06       51.73      7.95 o 
   2   3   8     2665.56     2331.63     18.39 o 
   3   3   8      219.65      253.25      7.95 o 
   4   3   8       21.51       34.93      7.78 o 
   5   3   8     1528.91     1628.68     25.48 o 
   6   3   8      489.25      483.83     16.44 o 
   7   3   8      119.23      114.20     19.48 o 
   8   3   8     2779.37     2999.03     40.49 o 
   9   3   8        0.88       10.29     37.11 o 
  10   3   8       10.54       12.53     54.67 o 
  11   3   8      132.61       87.09    127.17 o 
   0   4   8        2.04       11.95      7.48 o 
   1   4   8      248.28      264.30     10.13 o 
   2   4   8      667.30      695.00     10.15 o 
   3   4   8     1051.49     1147.60     12.61 o 
   4   4   8      705.01      721.20     12.93 o 
   5   4   8       25.94       11.05     13.77 o 
   6   4   8     1394.90     1438.39     28.19 o 
   7   4   8        4.71        5.30     20.25 o 
   8   4   8       31.37       31.27     25.02 o 
   9   4   8       90.15      120.83     37.87 o 
  10   4   8       59.50       52.93     58.28 o 
  11   4   8       87.51       77.85    134.11 o 
   1   5   8      722.29      779.98     20.19 o 
   2   5   8        8.55       37.56      6.41 o 
   3   5   8      857.90      976.26     13.74 o 
   4   5   8       96.10       86.08      9.55 o 
   5   5   8      754.28      764.02     18.08 o 
   6   5   8      339.68      310.18     18.28 o 
   7   5   8       90.24       76.35     21.68 o 
   8   5   8      762.87      769.80     32.06 o 
   9   5   8      246.91      185.67     37.34 o 
  10   5   8        3.82        4.02     60.04 o 
   0   6   8     1951.34     2256.75     49.33 o 
   1   6   8       46.90       61.44      8.25 o 
   2   6   8     7345.94     7151.47     32.83 o 
   3   6   8     3253.90     3483.48     24.48 o 
   4   6   8     4018.87     3854.59     36.95 o 
   5   6   8      381.80      350.36     18.06 o 
   6   6   8        3.55        1.42     18.14 o 
   7   6   8        0.33        3.80     20.04 o 
   8   6   8      980.51     1019.85     35.66 o 
   9   6   8      209.92      178.50     38.98 o 
  10   6   8        0.78       -7.47     59.34 o 
  11   6   8       50.26      102.51    134.88 o 
   1   7   8       10.58       14.37      8.90 o 
   2   7   8      480.91      548.28     11.38 o 
   3   7   8      671.32      707.27     12.33 o 
   4   7   8        8.11       12.09      9.49 o 
   5   7   8        9.94        9.87     16.03 o 
   6   7   8       28.41       34.13     19.03 o 
   7   7   8      250.89      195.33     22.35 o 
   8   7   8       59.45       48.48     37.57 o 
   9   7   8       13.61       29.53     40.44 o 
  10   7   8       21.78       21.83     61.54 o 
   0   8   8       52.21       44.48     13.83 o 
   1   8   8     1384.99     1527.12     21.86 o 
   2   8   8    10367.54    10610.63     44.71 o 
   3   8   8      257.01      242.28      9.13 o 
   4   8   8     4504.95     4544.83     40.53 o 
   5   8   8       37.52       29.06     18.83 o 
   6   8   8     1298.51     1297.33     33.16 o 
   7   8   8     1274.38     1285.11     35.86 o 
   8   8   8     1304.25     1481.10     64.01 o 
   9   8   8       41.82       55.47     47.13 o 
  10   8   8       86.52       17.49     77.18 o 
   1   9   8      185.13      187.10     12.44 o 
   2   9   8      112.14       47.48      8.86 o 
   3   9   8      708.47      731.18     13.86 o 
   4   9   8        0.09       -3.11     14.74 o 
   5   9   8      464.35      499.10     23.06 o 
   6   9   8      951.21      940.79     33.71 o 
   7   9   8      347.17      341.95     28.04 o 
   8   9   8     3028.13     3334.64     68.58 o 
   9   9   8      322.58      264.95     51.88 o 
  10   9   8        7.01       -1.10     77.37 o 
   0  10   8      577.07      668.51     19.15 o 
   1  10   8      347.27      420.47     10.52 o 
   2  10   8        0.19        1.94     10.39 o 
   3  10   8       10.09        4.47      9.81 o 
   4  10   8      369.75      384.00     16.90 o 
   5  10   8      906.96      878.60     28.44 o 
   6  10   8     3217.36     3199.45     50.81 o 
   7  10   8        4.75       22.54     29.98 o 
   8  10   8        0.95       -5.62     40.76 o 
   9  10   8      341.40      285.70     52.82 o 
  10  10   8       63.40       49.62     66.43 o 
   1  11   8       11.09       10.56      7.69 o 
   2  11   8     1937.53     1975.65     21.85 o 
   3  11   8       99.63       64.10     13.34 o 
   4  11   8       82.47       86.74     16.21 o 
   5  11   8      440.02      390.04     19.24 o 
   6  11   8       75.57       70.24     26.16 o 
   7  11   8      899.14      932.00     34.94 o 
   8  11   8      623.01      688.79     59.35 o 
   9  11   8       65.86       52.30     55.82 o 
  10  11   8        0.37       17.45     88.23 o 
   0  12   8        2.56        5.98     11.33 o 
   1  12   8        6.12        7.86      9.35 o 
   2  12   8     1410.24     1267.71     20.89 o 
   3  12   8      565.50      618.65     18.15 o 
   4  12   8       40.78       29.54     17.71 o 
   5  12   8      328.63      316.36     19.82 o 
   6  12   8      444.39      416.94     26.63 o 
   7  12   8       14.10       20.99     32.99 o 
   8  12   8      386.57      368.59     47.30 o 
   9  12   8      184.81      151.11     54.52 o 
   1  13   8      277.48      268.04     10.59 o 
   2  13   8      659.72      714.67     15.34 o 
   3  13   8       83.87       95.44     14.68 o 
   4  13   8        2.81       12.89     18.72 o 
   5  13   8       10.29        6.07     21.15 o 
   6  13   8      617.99      590.12     28.64 o 
   7  13   8      280.22      246.95     35.46 o 
   8  13   8     1033.63     1059.78     51.18 o 
   9  13   8        2.06       -8.25     74.52 o 
   0  14   8        4.65       16.80     14.45 o 
   1  14   8       41.40       24.60     11.22 o 
   2  14   8     4240.46     4394.65     36.83 o 
   3  14   8      572.06      550.17     18.47 o 
   4  14   8     5624.69     5457.96     94.54 o 
   5  14   8        4.58       11.40     22.45 o 
   6  14   8      156.52      100.01     30.70 o 
   7  14   8        3.66       -1.65     37.36 o 
   8  14   8      809.44      891.93     51.76 o 
   9  14   8      383.01      376.35     63.07 o 
   1  15   8      338.61      286.42     12.08 o 
   2  15   8     1146.54     1172.88     19.97 o 
   3  15   8       16.98       21.33     16.62 o 
   4  15   8       82.61       69.74     20.56 o 
   5  15   8      814.64      742.60     30.43 o 
   6  15   8      195.37      156.38     31.46 o 
   7  15   8       15.35       27.79     39.09 o 
   8  15   8     1333.70     1438.69     58.85 o 
   0  16   8      144.92      110.95     23.18 o 
   1  16   8        7.32        0.37     13.46 o 
   2  16   8      524.31      520.95     15.82 o 
   3  16   8      754.22      706.06     19.77 o 
   4  16   8      771.71      783.65     23.35 o 
   5  16   8       79.47       43.46     29.77 o 
   6  16   8        1.39        9.02     34.37 o 
   7  16   8       15.21       14.11     40.91 o 
   8  16   8      155.30      200.40     58.16 o 
   1  17   8      222.09      168.22     15.80 o 
   2  17   8      426.46      427.89     16.77 o 
   3  17   8        7.57       -3.17     19.66 o 
   4  17   8      390.63      370.25     22.89 o 
   5  17   8      530.29      515.65     28.01 o 
   6  17   8      234.33      215.55     33.93 o 
   7  17   8       17.86       26.75     38.92 o 
   8  17   8     1597.23     1795.85     54.37 o 
   0  18   8      103.31       51.91     27.92 o 
   1  18   8      119.89       83.09     17.18 o 
   2  18   8      166.71      171.75     17.20 o 
   3  18   8       69.19       34.80     20.23 o 
   4  18   8     1598.37     1660.33     33.33 o 
   5  18   8       45.41       40.05     30.85 o 
   6  18   8        2.13       26.23     35.23 o 
   7  18   8       55.28       47.72     51.09 o 
   8  18   8       98.76       80.90     68.25 o 
   1  19   8        0.62        1.05     21.74 o 
   2  19   8      319.66      310.39     23.10 o 
   3  19   8      179.90      136.23     22.48 o 
   4  19   8        0.07       12.78     29.95 o 
   5  19   8        4.99        5.84     33.37 o 
   6  19   8       51.65       48.84     39.19 o 
   7  19   8      278.75      206.46     51.61 o 
   0  20   8      111.30       97.34     37.31 o 
   1  20   8        0.81       -2.15     23.91 o 
   2  20   8     3567.10     3825.68     46.67 o 
   3  20   8       70.80       89.78     24.77 o 
   4  20   8     1042.80     1170.62     37.34 o 
   5  20   8      101.88       73.09     35.15 o 
   6  20   8      268.15      218.26     42.20 o 
   7  20   8      125.76      111.75     56.97 o 
   1  21   8       56.90       51.91     26.12 o 
   2  21   8        0.10       26.92     31.09 o 
   3  21   8      183.44      157.72     31.88 o 
   4  21   8      389.48      395.02     32.33 o 
   5  21   8      237.31      219.33     39.73 o 
   6  21   8        3.75        7.65     48.25 o 
   7  21   8      709.14      732.21    122.55 o 
   0  22   8      692.41      761.57     67.44 o 
   1  22   8      207.09      255.59     35.67 o 
   2  22   8      294.61      207.55     32.70 o 
   3  22   8      203.62      184.23     35.09 o 
   4  22   8       32.44       25.72     40.21 o 
   5  22   8      220.55      221.71     50.13 o 
   6  22   8      154.41      165.25     54.05 o 
   1  23   8       44.17       20.44     44.29 o 
   2  23   8      120.81      106.17     35.30 o 
   3  23   8       12.48       21.28     43.36 o 
   4  23   8       16.33        8.37     46.38 o 
   5  23   8       68.49       74.82     53.24 o 
   6  23   8        1.03      -11.56    121.78 o 
   0  24   8       73.53       69.37     93.26 o 
   1  24   8      436.30      432.27     49.33 o 
   2  24   8       37.91       36.53     39.82 o 
   3  24   8      152.15      108.79     49.88 o 
   4  24   8       24.24       22.09     51.68 o 
   5  24   8       11.12        4.10     67.43 o 
   1  25   8       27.24       26.49     50.56 o 
   2  25   8      174.10      144.44     59.46 o 
   3  25   8       11.82       15.03     53.52 o 
   4  25   8       71.21       57.82     67.01 o 
   0  26   8        9.10       35.45    100.97 o 
   1  26   8       84.38       93.00     61.73 o 
   2  26   8      461.28      483.53     63.22 o 
   3  26   8       66.65       45.97     79.52 o 
   2  27   8        5.19      -16.96    109.45 o 
   1   1   9      359.71      413.25     11.55 o 
   2   1   9     1028.67      984.53     20.11 o 
   3   1   9     8867.54     9310.89     47.82 o 
   4   1   9     6601.24     6710.83     61.43 o 
   5   1   9      383.76      373.67     14.08 o 
   6   1   9        0.48        1.44     15.67 o 
   7   1   9       77.34       68.62     17.90 o 
   8   1   9       47.80       39.79     23.72 o 
   9   1   9       61.13       77.29     33.48 o 
  10   1   9       28.74       37.84     55.68 o 
  11   1   9       18.03       71.44     87.97 o 
   0   2   9    28756.25    29275.47    112.54 o 
   1   2   9     1986.66     2111.40     22.99 o 
   2   2   9     3253.45     3551.66     40.32 o 
   3   2   9     2662.44     2947.54     30.82 o 
   4   2   9       97.62      134.15     10.60 o 
   5   2   9       16.22       14.27     12.50 o 
   6   2   9     1041.06     1005.17     20.92 o 
   7   2   9     1362.86     1405.53     25.38 o 
   8   2   9      855.67      849.88     25.89 o 
   9   2   9      277.05      267.15     34.45 o 
  10   2   9        7.03       10.69     56.10 o 
  11   2   9      170.92      106.36    126.40 o 
   1   3   9      998.93      986.31     11.54 o 
   2   3   9      392.58      432.62      9.83 o 
   3   3   9     1404.77     1482.58     15.69 o 
   4   3   9       24.34       17.40      7.82 o 
   5   3   9      113.94      114.70     15.61 o 
   6   3   9       66.25       59.94     15.21 o 
   7   3   9       29.25       32.87     20.17 o 
   8   3   9     1158.12     1138.06     28.07 o 
   9   3   9      452.28      417.57     40.08 o 
  10   3   9        7.51       20.61     50.42 o 
  11   3   9        0.00       20.06     93.18 o 
   0   4   9    10317.11    10048.65     95.29 o 
   1   4   9     4174.27     4221.74     32.94 o 
   2   4   9        8.98       11.80      7.42 o 
   3   4   9        9.77        2.28      8.20 o 
   4   4   9     1794.24     1917.57     28.37 o 
   5   4   9       87.40       71.92     14.40 o 
   6   4   9     2981.64     3094.64     39.09 o 
   7   4   9      411.28      405.49     18.53 o 
   8   4   9       10.19       19.57     25.38 o 
   9   4   9      122.45       85.87     40.04 o 
  10   4   9        8.57       22.37     58.73 o 
  11   4   9        4.39       19.75     89.88 o 
   1   5   9     2132.65     2180.17     20.53 o 
   2   5   9      567.80      603.31     10.67 o 
   3   5   9     7481.17     7998.43     56.18 o 
   4   5   9     6280.81     6269.78     50.84 o 
   5   5   9     2261.64     2300.99     30.28 o 
   6   5   9     1570.11     1580.72     30.19 o 
   7   5   9       10.07       10.51     18.82 o 
   8   5   9      108.56       88.44     30.01 o 
   9   5   9      226.14      229.86     38.97 o 
  10   5   9       75.85       83.79     57.48 o 
   0   6   9     6700.86     7258.91     88.64 o 
   1   6   9      491.07      496.38     13.12 o 
   2   6   9      102.99      120.82      7.41 o 
   3   6   9      115.59      122.57      8.77 o 
   4   6   9        6.16       13.09     10.37 o 
   5   6   9      173.40      167.16     16.77 o 
   6   6   9        4.02        6.99     18.48 o 
   7   6   9      887.68      887.85     24.12 o 
   8   6   9      120.15      105.63     32.81 o 
   9   6   9      216.54      206.98     41.97 o 
  10   6   9       15.20       17.32     60.57 o 
   1   7   9      462.11      530.82     17.05 o 
   2   7   9      956.29      888.65     13.02 o 
   3   7   9     5397.38     5537.26     29.43 o 
   4   7   9      982.68      939.37     18.32 o 
   5   7   9      671.06      712.99     21.74 o 
   6   7   9      161.84      134.82     18.90 o 
   7   7   9      805.68      781.11     26.63 o 
   8   7   9        7.23       23.28     39.78 o 
   9   7   9        0.48       34.55     42.72 o 
  10   7   9     1084.80     1171.55     61.04 o 
   0   8   9     2695.65     2461.77     57.04 o 
   1   8   9     1736.50     1732.77     27.56 o 
   2   8   9      356.14      401.37     12.65 o 
   3   8   9        5.22        7.42      8.84 o 
   4   8   9        9.24       10.82     11.16 o 
   5   8   9      928.45      951.79     24.80 o 
   6   8   9      321.72      298.13     22.23 o 
   7   8   9      726.74      733.55     30.08 o 
   8   8   9       27.67       41.40     41.15 o 
   9   8   9      226.85      170.42     51.12 o 
  10   8   9        2.08       24.82     62.13 o 
   1   9   9       66.32      115.24     11.55 o 
   2   9   9      908.46      959.89     16.59 o 
   3   9   9     3315.17     3350.15     27.80 o 
   4   9   9     1708.71     1717.01     27.42 o 
   5   9   9      137.77      179.02     21.45 o 
   6   9   9      669.51      697.49     28.08 o 
   7   9   9      471.45      422.05     29.21 o 
   8   9   9       30.00       48.23     40.79 o 
   9   9   9        1.36       11.62     52.72 o 
  10   9   9      549.40      510.11     77.34 o 
   0  10   9    12930.36    12460.96    124.14 o 
   1  10   9      699.47      634.94     12.51 o 
   2  10   9      323.73      286.27     12.07 o 
   3  10   9      281.24      282.42     11.19 o 
   4  10   9     3399.59     3468.00     38.38 o 
   5  10   9      171.62      137.89     20.83 o 
   6  10   9     2765.85     2975.55     62.63 o 
   7  10   9     2234.33     2312.83     47.58 o 
   8  10   9      296.37      292.57     45.53 o 
   9  10   9      378.05      361.26     54.32 o 
  10  10   9        0.07        8.82     67.49 o 
   1  11   9      268.42      266.21      9.71 o 
   2  11   9      145.05      134.22     11.83 o 
   3  11   9      938.48      941.50     19.90 o 
   4  11   9       30.91       31.03     16.29 o 
   5  11   9      494.51      454.80     24.30 o 
   6  11   9      118.23      107.01     27.97 o 
   7  11   9      244.04      231.57     30.79 o 
   8  11   9      904.68      774.77     42.99 o 
   9  11   9        2.73       10.45     59.76 o 
   0  12   9     4506.41     4341.38     39.10 o 
   1  12   9      151.18      113.21      9.44 o 
   2  12   9      292.35      271.74     12.28 o 
   3  12   9       24.13       21.82     14.07 o 
   4  12   9      124.85      134.27     17.54 o 
   5  12   9       21.72       14.21     22.95 o 
   6  12   9     1265.14     1340.44     55.62 o 
   7  12   9       71.34       64.82     34.07 o 
   8  12   9       42.97       36.83     49.25 o 
   9  12   9       58.08       78.92     58.14 o 
   1  13   9      392.73      435.83     13.43 o 
   2  13   9      108.24      106.03     12.55 o 
   3  13   9    10112.13     9910.14    105.55 o 
   4  13   9     4051.82     4117.85     45.83 o 
   5  13   9        0.04       -8.34     26.30 o 
   6  13   9        4.44       16.76     29.60 o 
   7  13   9      343.75      300.95     35.44 o 
   8  13   9       65.55       66.73     50.91 o 
   9  13   9      583.98      562.07     60.49 o 
   0  14   9      803.91      684.98     18.24 o 
   1  14   9       13.93       21.92     12.64 o 
   2  14   9       96.03       87.03     12.41 o 
   3  14   9       45.42       47.75     16.69 o 
   4  14   9       21.63       26.89     20.21 o 
   5  14   9       72.29       59.75     28.41 o 
   6  14   9      219.50      167.77     29.60 o 
   7  14   9       35.36       14.08     37.75 o 
   8  14   9      559.69      486.54     53.74 o 
   9  14   9       17.79       32.98     67.60 o 
   1  15   9      405.09      364.69     12.59 o 
   2  15   9     2529.15     2346.27     29.01 o 
   3  15   9      541.65      489.31     17.39 o 
   4  15   9      951.30      900.22     30.83 o 
   5  15   9      122.60       79.29     30.04 o 
   6  15   9      233.58      198.26     33.86 o 
   7  15   9     1094.76     1091.47     41.58 o 
   8  15   9      196.18      180.35     58.19 o 
   0  16   9     3456.19     3766.31     54.36 o 
   1  16   9     1012.11      978.92     17.55 o 
   2  16   9     1011.78      947.80     19.41 o 
   3  16   9      652.70      606.12     19.17 o 
   4  16   9      148.16      124.69     21.34 o 
   5  16   9      105.96      100.06     31.21 o 
   6  16   9     2037.90     2218.74     74.31 o 
   7  16   9      849.99      922.20     43.04 o 
   8  16   9      721.45      800.57     59.07 o 
   1  17   9      118.92       70.12     17.38 o 
   2  17   9      427.70      365.41     16.51 o 
   3  17   9      159.97      115.26     19.12 o 
   4  17   9        0.37       -2.69     23.35 o 
   5  17   9       53.48       54.18     29.99 o 
   6  17   9      313.06      310.80     34.82 o 
   7  17   9      272.23      241.05     43.46 o 
   8  17   9       16.64       81.62     56.61 o 
   0  18   9     1727.79     1777.11     42.33 o 
   1  18   9      411.89      448.76     20.05 o 
   2  18   9       18.71        3.33     17.92 o 
   3  18   9        4.58       -4.76     21.73 o 
   4  18   9       15.58       12.64     25.52 o 
   5  18   9        0.44        2.49     33.58 o 
   6  18   9     1361.98     1508.04     48.05 o 
   7  18   9       25.73       39.62     45.87 o 
   8  18   9       16.01       48.56    127.17 o 
   1  19   9      128.04       83.14     22.42 o 
   2  19   9      225.19      205.45     21.01 o 
   3  19   9      886.63      955.83     24.92 o 
   4  19   9     1651.30     1739.36     41.27 o 
   5  19   9      720.75      769.42     33.87 o 
   6  19   9      296.83      313.31     38.87 o 
   7  19   9      101.59      114.39     45.80 o 
   0  20   9       77.81       69.19     39.37 o 
   1  20   9       60.06       41.68     26.07 o 
   2  20   9      171.29      184.86     28.13 o 
   3  20   9        0.03        3.60     25.07 o 
   4  20   9      109.78       68.34     29.42 o 
   5  20   9       60.21       56.76     37.48 o 
   6  20   9        1.16       -4.66     41.30 o 
   7  20   9        7.27       -6.24     64.98 o 
   1  21   9      257.41      276.04     29.35 o 
   2  21   9      328.86      349.46     31.69 o 
   3  21   9     2199.35     2484.53     41.95 o 
   4  21   9      261.41      224.59     32.90 o 
   5  21   9       22.57       10.79     47.39 o 
   6  21   9       12.68        2.98     58.22 o 
   0  22   9      228.47      179.37     50.33 o 
   1  22   9      100.27       66.39     36.26 o 
   2  22   9       35.80       18.85     34.59 o 
   3  22   9       52.04       42.29     41.76 o 
   4  22   9      457.27      436.19     40.00 o 
   5  22   9       80.26       64.44     43.00 o 
   6  22   9       22.33       38.65     50.58 o 
   1  23   9        2.36       21.75     48.38 o 
   2  23   9       48.57       30.39     37.94 o 
   3  23   9        0.47        4.04     44.90 o 
   4  23   9       51.97       55.36     43.42 o 
   5  23   9       77.97       66.14     51.48 o 
   0  24   9     2113.24     2477.05    116.77 o 
   1  24   9      151.09      114.66     51.89 o 
   2  24   9       76.38       67.15     46.62 o 
   3  24   9        4.68       -7.24     48.35 o 
   4  24   9      108.87      106.77     50.51 o 
   5  24   9      142.47      158.00    122.55 o 
   1  25   9      218.98      182.08     56.59 o 
   2  25   9        4.19      -13.36     58.49 o 
   3  25   9      598.34      658.10     55.83 o 
   4  25   9       41.95       32.15     86.36 o 
   0  26   9      243.66      276.70     97.89 o 
   1  26   9        8.04       31.29     60.11 o 
   2  26   9        0.91        4.12     63.78 o 
   3  26   9      145.02      151.07    112.53 o 
   2  27   9      172.55      203.48    118.70 o 
   0   0  10        8.48       17.73     13.87 o 
   1   0  10    16388.52    17636.99    174.96 o 
   2   0  10     4891.99     5023.23     52.54 o 
   3   0  10     4789.88     4984.43     80.16 o 
   4   0  10      432.01      532.91     25.43 o 
   5   0  10     5751.85     6121.31     65.82 o 
   6   0  10     1013.10     1026.51     27.95 o 
   7   0  10      713.30      663.65     26.31 o 
   8   0  10       45.82       35.43     35.89 o 
   9   0  10      283.66      297.59     42.99 o 
  10   0  10      572.85      524.22     71.37 o 
  11   0  10        9.92       35.45    119.47 o 
   1   1  10      438.13      623.68     15.10 o 
   2   1  10     4363.38     4803.50     51.64 o 
   3   1  10      205.93      312.94     23.12 o 
   4   1  10     1254.25     1352.65     22.04 o 
   5   1  10     1839.54     1919.28     25.48 o 
   6   1  10      276.46      248.60     18.36 o 
   7   1  10       90.81       76.46     18.62 o 
   8   1  10      674.36      608.86     24.88 o 
   9   1  10      687.34      617.06     33.88 o 
  10   1  10       94.76       86.63     59.00 o 
  11   1  10        2.27       22.35    126.40 o 
   0   2  10     1837.06     2006.13     33.51 o 
   1   2  10     2965.02     3115.66     28.98 o 
   2   2  10     2349.35     2383.16     19.20 o 
   3   2  10      494.49      519.82     20.24 o 
   4   2  10        7.93       10.61     11.24 o 
   5   2  10       46.89       31.52     12.76 o 
   6   2  10      476.57      496.71     18.65 o 
   7   2  10      631.33      636.59     21.17 o 
   8   2  10      153.93      145.21     25.14 o 
   9   2  10      293.77      282.69     34.66 o 
  10   2  10      328.87      264.39     59.47 o 
  11   2  10       82.15      124.09    133.34 o 
   1   3  10     3945.58     3986.77     23.58 o 
   2   3  10     2689.69     2994.77     22.78 o 
   3   3  10      635.42      612.82     17.14 o 
   4   3  10      620.10      656.99     23.55 o 
   5   3  10     4585.41     4740.41     45.95 o 
   6   3  10     1814.18     1772.20     29.09 o 
   7   3  10      957.60     1014.71     24.32 o 
   8   3  10      146.15      165.99     23.36 o 
   9   3  10      460.81      410.36     38.70 o 
  10   3  10        2.03        6.43     50.86 o 
  11   3  10      118.64       99.95     90.59 o 
   0   4  10       99.31       88.45      9.72 o 
   1   4  10      804.91      835.66     16.20 o 
   2   4  10       81.92       78.33      9.86 o 
   3   4  10      106.52      118.39     10.05 o 
   4   4  10      245.16      224.49     11.28 o 
   5   4  10      306.70      327.70     21.89 o 
   6   4  10     1131.56     1179.81     27.15 o 
   7   4  10        5.37       37.27     19.99 o 
   8   4  10      869.51      836.73     26.70 o 
   9   4  10      234.47      196.24     38.35 o 
  10   4  10       41.13       40.89     50.88 o 
   1   5  10    11361.85    11619.57    100.39 o 
   2   5  10     2770.70     2878.72     26.05 o 
   3   5  10      152.05      143.55      8.75 o 
   4   5  10      156.41      156.34     14.56 o 
   5   5  10     4821.97     4998.18     43.74 o 
   6   5  10       32.97       23.61     17.86 o 
   7   5  10     3971.65     4128.20     65.29 o 
   8   5  10       41.60       31.34     29.14 o 
   9   5  10      143.22      125.64     40.18 o 
  10   5  10      152.05      131.48     62.15 o 
   0   6  10     3362.19     3743.53     67.83 o 
   1   6  10     2959.41     3026.03     25.71 o 
   2   6  10     2181.08     2228.33     22.40 o 
   3   6  10      130.92      132.94     10.17 o 
   4   6  10        0.28       -1.50     11.56 o 
   5   6  10     6049.24     6272.97     59.53 o 
   6   6  10       34.14       34.62     20.27 o 
   7   6  10      623.49      620.94     24.58 o 
   8   6  10       85.07       97.42     34.25 o 
   9   6  10     1006.27     1012.03     39.78 o 
  10   6  10      410.03      349.75     63.01 o 
   1   7  10     1301.73     1316.01     24.34 o 
   2   7  10      136.06      132.98      8.69 o 
   3   7  10      400.08      415.10     10.88 o 
   4   7  10      269.77      251.68     12.42 o 
   5   7  10      985.32      995.41     24.38 o 
   6   7  10      150.68      137.44     21.11 o 
   7   7  10      193.16      197.49     23.92 o 
   8   7  10      177.83      184.71     39.99 o 
   9   7  10        2.35       42.00     42.19 o 
  10   7  10       14.96       24.35     63.13 o 
   0   8  10      543.92      583.46     34.68 o 
   1   8  10     2006.88     2033.87     30.59 o 
   2   8  10     3449.66     3456.82     26.73 o 
   3   8  10       28.89       35.64      8.56 o 
   4   8  10     1979.85     1961.07     24.26 o 
   5   8  10     3320.02     3377.94     41.98 o 
   6   8  10       52.36       44.09     22.06 o 
   7   8  10     1306.86     1328.27     36.89 o 
   8   8  10       98.01       96.52     42.55 o 
   9   8  10      549.37      557.37     50.81 o 
  10   8  10      280.71      266.34     67.78 o 
   1   9  10     1958.93     2049.89     32.00 o 
   2   9  10     1908.43     1874.20     23.80 o 
   3   9  10     2666.41     2698.09     33.10 o 
   4   9  10      669.58      620.57     19.12 o 
   5   9  10     2753.07     2878.65     45.12 o 
   6   9  10     1991.17     1988.12     45.28 o 
   7   9  10     2423.96     2579.91     49.00 o 
   8   9  10      154.90      113.94     42.02 o 
   9   9  10       49.01       51.18     54.91 o 
  10   9  10      202.05      196.81     68.17 o 
   0  10  10      910.27      959.16     31.99 o 
   1  10  10      278.93      284.67     15.14 o 
   2  10  10      478.64      513.40     14.30 o 
   3  10  10      109.44      108.42     10.92 o 
   4  10  10      178.18      183.29     15.73 o 
   5  10  10        4.16       -3.55     22.14 o 
   6  10  10        5.55        3.93     25.59 o 
   7  10  10      518.17      462.04     31.84 o 
   8  10  10       41.93       50.19     43.85 o 
   9  10  10        7.56       18.80     54.44 o 
  10  10  10       37.62       39.09     72.38 o 
   1  11  10     2765.36     2630.59     32.75 o 
   2  11  10        8.85        7.99     11.01 o 
   3  11  10        3.54        6.01     13.91 o 
   4  11  10     1948.05     1933.06     31.14 o 
   5  11  10     3478.30     3496.17     62.41 o 
   6  11  10      613.10      598.28     27.73 o 
   7  11  10       34.20       45.56     32.93 o 
   8  11  10       69.76       84.72     47.01 o 
   9  11  10      584.11      500.41     57.36 o 
   0  12  10      114.47       98.98     14.05 o 
   1  12  10     1660.14     1492.09     19.70 o 
   2  12  10      337.38      346.51     15.03 o 
   3  12  10       27.62       22.70     14.08 o 
   4  12  10       68.34       39.38     17.52 o 
   5  12  10     1448.64     1573.64     37.76 o 
   6  12  10      149.03      117.67     29.00 o 
   7  12  10       96.70       90.83     34.37 o 
   8  12  10       95.71      106.84     49.78 o 
   9  12  10      468.51      414.68     61.79 o 
   1  13  10      294.20      266.35     13.24 o 
   2  13  10      529.99      472.14     14.65 o 
   3  13  10      252.19      227.53     15.48 o 
   4  13  10      533.72      471.95     20.41 o 
   5  13  10      117.88      105.12     26.71 o 
   6  13  10      442.85      439.89     29.25 o 
   7  13  10      185.38      153.62     36.03 o 
   8  13  10       10.92       13.45     51.37 o 
   9  13  10      173.10      134.12     63.79 o 
   0  14  10      911.40      775.21     29.54 o 
   1  14  10     2758.45     2589.71     33.80 o 
   2  14  10     3168.51     2968.25     28.25 o 
   3  14  10      836.90      742.72     20.15 o 
   4  14  10      846.45      833.46     25.01 o 
   5  14  10      774.18      761.67     40.16 o 
   6  14  10      282.07      273.48     32.68 o 
   7  14  10        4.05        9.65     39.72 o 
   8  14  10       69.70       88.19     56.05 o 
   9  14  10      125.75      119.46     68.77 o 
   1  15  10      372.85      369.29     15.41 o 
   2  15  10      903.65      804.29     19.38 o 
   3  15  10        0.17        2.55     17.20 o 
   4  15  10       50.14       54.32     22.27 o 
   5  15  10     1166.55     1278.19     36.93 o 
   6  15  10      699.62      694.99     35.82 o 
   7  15  10      365.20      352.37     41.49 o 
   8  15  10      215.35      166.19     55.33 o 
   0  16  10       84.47       92.02     23.93 o 
   1  16  10      288.10      274.34     14.80 o 
   2  16  10        5.99       -0.02     16.26 o 
   3  16  10      159.75      180.28     17.58 o 
   4  16  10      117.46       91.23     21.57 o 
   5  16  10       68.66       80.90     29.79 o 
   6  16  10        0.15       23.22     35.66 o 
   7  16  10       20.96       18.52     44.30 o 
   8  16  10        2.51        4.63     63.57 o 
   1  17  10     2957.39     3065.72     37.21 o 
   2  17  10      687.63      625.80     17.86 o 
   3  17  10       28.93       37.71     20.21 o 
   4  17  10       64.01       71.88     23.68 o 
   5  17  10      790.03      879.60     30.97 o 
   6  17  10      184.36      198.10     37.79 o 
   7  17  10      197.34      197.05     44.66 o 
   8  17  10        3.40       -5.06     67.03 o 
   0  18  10       15.99       15.35     28.74 o 
   1  18  10      270.54      224.18     22.59 o 
   2  18  10      328.40      273.29     18.30 o 
   3  18  10      861.49      806.96     22.96 o 
   4  18  10      123.63      129.71     26.52 o 
   5  18  10      643.19      667.97     31.79 o 
   6  18  10       74.01       65.63     37.67 o 
   7  18  10        7.26       30.32     44.30 o 
   1  19  10      792.65      787.95     26.08 o 
   2  19  10       44.54       36.49     22.25 o 
   3  19  10      169.39      153.51     24.31 o 
   4  19  10      293.68      288.68     27.31 o 
   5  19  10      322.64      341.77     33.47 o 
   6  19  10        6.45        9.42     41.69 o 
   7  19  10      528.20      598.50     47.22 o 
   0  20  10      374.63      384.18     60.50 o 
   1  20  10     1526.71     1509.98     38.70 o 
   2  20  10      365.26      373.89     28.77 o 
   3  20  10       39.03       36.35     26.84 o 
   4  20  10      108.68      120.23     30.41 o 
   5  20  10      731.31      800.30     38.57 o 
   6  20  10      170.75      173.93     43.94 o 
   7  20  10      164.62      140.42     63.02 o 
   1  21  10       51.49       20.48     29.18 o 
   2  21  10        0.46        3.31     31.01 o 
   3  21  10       24.17       10.82     30.66 o 
   4  21  10      197.74      199.18     34.50 o 
   5  21  10      202.79      186.24     42.63 o 
   6  21  10      187.36      140.80     48.10 o 
   0  22  10      276.78      303.71     52.01 o 
   1  22  10      254.02      182.05     34.19 o 
   2  22  10        0.31        5.69     37.89 o 
   3  22  10       18.63       30.74     42.89 o 
   4  22  10       41.57       33.80     42.81 o 
   5  22  10      623.41      689.67     43.85 o 
   6  22  10        0.12        4.57     65.39 o 
   1  23  10     1427.23     1560.14     52.46 o 
   2  23  10        0.03       12.63     46.52 o 
   3  23  10       92.53       79.30     44.61 o 
   4  23  10       11.68        8.78     50.62 o 
   5  23  10      864.15      945.70     53.14 o 
   0  24  10       88.35      140.64     58.28 o 
   1  24  10        4.63       12.40     50.27 o 
   2  24  10        0.82      -14.32     64.06 o 
   3  24  10       23.32       37.50     58.70 o 
   4  24  10       52.61       63.12     63.02 o 
   5  24  10      228.25      266.68    122.55 o 
   1  25  10       59.20       26.15     58.90 o 
   2  25  10      168.35      163.93     57.36 o 
   3  25  10      127.56      155.35     62.64 o 
   4  25  10       15.01       16.19    116.38 o 
   1  26  10      348.79      300.85     62.30 o 
   2  26  10       11.76        5.40    112.53 o 
   3  26  10      101.68      121.78    107.13 o 
   2  27  10       15.44       28.52    121.78 o 
   1   1  11     7808.53     8649.45     48.54 o 
   2   1  11     2612.27     2802.87     34.34 o 
   3   1  11     7113.17     7039.03    137.96 o 
   4   1  11      197.41      208.70     13.21 o 
   5   1  11      313.28      306.55     15.30 o 
   6   1  11       32.54       24.08     19.46 o 
   7   1  11       29.17       26.07     20.85 o 
   8   1  11       12.42        7.45     26.03 o 
   9   1  11      321.87      327.70     35.89 o 
  10   1  11       64.89       56.59     56.59 o 
   0   2  11      193.43      307.90     43.16 o 
   1   2  11      885.81      769.32     17.31 o 
   2   2  11      553.69      765.51     12.69 o 
   3   2  11       21.24       21.58     22.35 o 
   4   2  11       23.42       13.98     12.52 o 
   5   2  11       80.11       64.92     13.54 o 
   6   2  11     1205.42     1198.84     33.91 o 
   7   2  11     2179.67     2171.79     37.36 o 
   8   2  11        3.11       13.21     25.55 o 
   9   2  11       63.80       49.27     35.91 o 
  10   2  11       59.80       32.08     49.90 o 
   1   3  11      863.21     1008.34     15.28 o 
   2   3  11      215.08      220.95      9.45 o 
   3   3  11        5.48       -0.87     11.70 o 
   4   3  11      234.09      263.61     13.22 o 
   5   3  11      139.52      140.59     16.17 o 
   6   3  11      221.71      232.18     17.83 o 
   7   3  11      649.24      635.42     23.17 o 
   8   3  11       98.94       75.99     24.38 o 
   9   3  11        5.69       21.26     35.73 o 
  10   3  11       17.02        8.63     51.42 o 
   0   4  11      474.36      618.26     16.17 o 
   1   4  11     3848.62     4041.38     26.77 o 
   2   4  11     1405.52     1454.85     17.75 o 
   3   4  11      152.13      174.16     11.53 o 
   4   4  11      177.54      162.88     11.59 o 
   5   4  11     1044.31     1060.34     25.64 o 
   6   4  11      209.34      216.46     20.91 o 
   7   4  11     6376.80     6707.31     61.29 o 
   8   4  11      150.22      119.14     28.49 o 
   9   4  11      314.54      345.23     41.87 o 
  10   4  11      168.20      142.34     53.45 o 
   1   5  11      849.09      897.92     28.15 o 
   2   5  11     2649.26     2880.53     25.74 o 
   3   5  11     5231.02     5092.58     37.61 o 
   4   5  11      535.28      571.91     20.08 o 
   5   5  11     2802.29     2868.67     60.41 o 
   6   5  11       18.47       26.09     19.06 o 
   7   5  11       56.88       81.74     23.87 o 
   8   5  11       44.38       41.25     30.48 o 
   9   5  11     1258.54     1306.87     43.82 o 
  10   5  11       89.10       83.67     61.77 o 
   0   6  11       73.78       64.74     22.35 o 
   1   6  11      197.07      200.11      9.95 o 
   2   6  11      155.25      153.95     10.06 o 
   3   6  11      126.02      129.18      8.20 o 
   4   6  11       93.97       87.75     14.95 o 
   5   6  11      815.57      817.54     26.70 o 
   6   6  11       47.70       32.68     20.49 o 
   7   6  11      202.64      202.97     25.20 o 
   8   6  11      329.34      318.82     31.67 o 
   9   6  11       11.25       20.97     38.55 o 
  10   6  11       10.02       30.45     61.87 o 
   1   7  11       85.27       57.92     10.96 o 
   2   7  11      916.63      974.71     17.28 o 
   3   7  11     8085.25     8000.19     49.93 o 
   4   7  11        3.28        0.71     15.91 o 
   5   7  11        1.07       11.69     19.68 o 
   6   7  11       64.41       28.65     21.27 o 
   7   7  11     2008.91     1960.87     37.87 o 
   8   7  11       13.45       30.14     35.88 o 
   9   7  11     1927.16     2038.82     64.54 o 
  10   7  11      142.90      129.52     66.88 o 
   0   8  11       53.53       30.83     25.43 o 
   1   8  11       38.16       45.94     14.07 o 
   2   8  11       17.61       31.12     11.91 o 
   3   8  11      456.48      416.55     11.58 o 
   4   8  11      653.30      669.53     19.71 o 
   5   8  11      553.62      569.13     21.85 o 
   6   8  11      219.61      204.80     21.71 o 
   7   8  11     1467.06     1454.05     45.50 o 
   8   8  11      196.76      176.49     40.18 o 
   9   8  11      132.28      132.21     51.37 o 
  10   8  11       27.00       41.48     66.43 o 
   1   9  11      445.48      372.38     18.52 o 
   2   9  11       66.14       62.09     12.68 o 
   3   9  11     1422.03     1331.83     17.90 o 
   4   9  11       14.73        5.35     21.24 o 
   5   9  11      154.62      138.04     21.47 o 
   6   9  11      211.21      187.79     25.01 o 
   7   9  11        0.27       23.05     30.86 o 
   8   9  11      139.55      118.34     37.72 o 
   9   9  11      902.11      927.18     55.25 o 
  10   9  11       26.43       63.56     85.28 o 
   0  10  11       97.15      132.58     20.39 o 
   1  10  11     3221.79     3212.92     41.71 o 
   2  10  11     1536.56     1444.38     20.89 o 
   3  10  11      397.44      378.46     13.55 o 
   4  10  11      369.54      367.01     20.97 o 
   5  10  11      476.33      484.33     23.96 o 
   6  10  11       56.24       32.89     27.60 o 
   7  10  11     2324.16     2420.51     49.55 o 
   8  10  11       37.24       30.38     39.95 o 
   9  10  11       23.07       29.15     57.27 o 
  10  10  11       41.31       41.11     91.69 o 
   1  11  11       42.20       49.88     12.23 o 
   2  11  11      163.37      130.50     12.20 o 
   3  11  11      132.01      119.53     12.45 o 
   4  11  11      175.41      153.29     17.46 o 
   5  11  11      111.88      101.51     23.24 o 
   6  11  11      418.53      430.39     28.08 o 
   7  11  11        0.01        8.11     32.14 o 
   8  11  11       86.36       81.25     39.97 o 
   9  11  11      454.38      412.94     55.30 o 
   0  12  11       77.43       66.89     16.75 o 
   1  12  11      983.80     1016.45     20.30 o 
   2  12  11      446.63      453.13     14.30 o 
   3  12  11        3.31       -0.19     15.81 o 
   4  12  11      686.70      635.83     21.44 o 
   5  12  11      687.94      710.18     28.29 o 
   6  12  11       39.36       34.62     30.00 o 
   7  12  11      905.52      934.35     35.94 o 
   8  12  11      448.17      431.40     42.67 o 
   9  12  11       76.44       23.00     63.42 o 
   1  13  11     1703.35     1601.11     22.48 o 
   2  13  11      682.82      685.75     16.59 o 
   3  13  11     3619.66     3816.00     38.30 o 
   4  13  11        6.53       -1.27     20.37 o 
   5  13  11     1386.84     1347.70     36.01 o 
   6  13  11      317.93      312.50     32.14 o 
   7  13  11      246.51      207.02     39.45 o 
   8  13  11        0.80       -4.56     46.03 o 
   9  13  11      144.78      160.82     67.04 o 
   0  14  11        1.93        8.63     17.32 o 
   1  14  11        2.88       -1.31     13.78 o 
   2  14  11      241.47      252.85     14.78 o 
   3  14  11       39.61       22.76     17.84 o 
   4  14  11     1102.44     1004.91     26.81 o 
   5  14  11      475.57      475.26     31.15 o 
   6  14  11      146.83      146.81     33.55 o 
   7  14  11     1310.55     1309.22     43.23 o 
   8  14  11        5.88        0.12     46.67 o 
   1  15  11     1615.98     1426.08     22.63 o 
   2  15  11     1462.23     1196.89     22.66 o 
   3  15  11     1222.94     1281.46     35.16 o 
   4  15  11      609.83      569.50     23.16 o 
   5  15  11      477.30      426.45     29.80 o 
   6  15  11      134.55      150.28     34.47 o 
   7  15  11      380.35      376.49     42.34 o 
   8  15  11       60.84       56.08     56.50 o 
   0  16  11     1296.29      941.55     59.66 o 
   1  16  11      908.42      947.37     20.69 o 
   2  16  11        4.03       13.57     17.50 o 
   3  16  11      528.71      477.06     19.18 o 
   4  16  11       39.32       35.88     26.07 o 
   5  16  11        0.54        6.69     37.53 o 
   6  16  11      254.62      255.99     37.85 o 
   7  16  11      168.60      208.17     43.73 o 
   8  16  11      272.10      287.18     63.10 o 
   1  17  11      538.07      484.38     19.69 o 
   2  17  11       96.28       75.14     17.42 o 
   3  17  11       15.90       10.76     19.41 o 
   4  17  11        0.15       -3.79     27.09 o 
   5  17  11      392.18      371.65     31.90 o 
   6  17  11      143.96      133.38     40.10 o 
   7  17  11      585.90      563.86     46.25 o 
   8  17  11       28.36       61.11     79.37 o 
   0  18  11       82.54       70.77     29.92 o 
   1  18  11     1370.98     1373.58     30.87 o 
   2  18  11        0.12        9.44     21.09 o 
   3  18  11      589.63      505.03     22.57 o 
   4  18  11       18.65       17.04     28.40 o 
   5  18  11       15.64       23.04     33.94 o 
   6  18  11      324.68      335.30     38.92 o 
   7  18  11     2387.14     2802.87     56.22 o 
   1  19  11       77.54       49.46     25.48 o 
   2  19  11      719.05      740.73     24.33 o 
   3  19  11     1160.78     1180.23     27.06 o 
   4  19  11        1.16       10.88     33.16 o 
   5  19  11      260.65      295.34     34.93 o 
   6  19  11        7.17        9.29     42.12 o 
   7  19  11      303.19      320.79     49.39 o 
   0  20  11      186.47      127.90     43.12 o 
   1  20  11      156.47      133.14     27.22 o 
   2  20  11       53.15       56.95     32.07 o 
   3  20  11      106.02      106.95     28.61 o 
   4  20  11        2.93       -2.04     37.88 o 
   5  20  11      842.18      921.87     38.88 o 
   6  20  11       59.26       72.75     46.15 o 
   7  20  11        0.02        5.40    124.86 o 
   1  21  11      231.98      223.86     30.42 o 
   2  21  11       18.23        2.02     34.21 o 
   3  21  11     1462.05     1544.85     35.46 o 
   4  21  11       49.79       44.06     37.16 o 
   5  21  11       59.96       66.27     41.75 o 
   6  21  11      109.27      130.84     50.25 o 
   0  22  11      121.72       70.91     49.60 o 
   1  22  11      613.08      625.35     37.43 o 
   2  22  11       86.78       81.26     39.13 o 
   3  22  11       95.95       52.41     37.18 o 
   4  22  11       11.57       10.33     47.28 o 
   5  22  11       76.06      106.45     46.97 o 
   6  22  11       19.87       49.06     84.10 o 
   1  23  11       18.42       12.42     45.43 o 
   2  23  11       32.72       19.19     43.33 o 
   3  23  11      675.82      708.03     51.30 o 
   4  23  11       75.06       47.12     60.06 o 
   5  23  11      125.32      150.37     62.12 o 
   0  24  11      204.41      177.63     65.93 o 
   1  24  11      409.19      411.00     51.87 o 
   2  24  11      264.28      307.41     53.69 o 
   3  24  11       80.92       73.09     58.40 o 
   4  24  11        1.94       -2.21     80.62 o 
   1  25  11      377.86      463.76     55.15 o 
   2  25  11       29.87       56.08     61.31 o 
   3  25  11      644.63      731.15     62.80 o 
   4  25  11       22.63       33.14    122.55 o 
   1  26  11       89.81       97.08     66.58 o 
   2  26  11       33.25       17.24     78.82 o 
   0   0  12        1.26       33.14     22.35 o 
   1   0  12    14601.31    16862.85    100.26 o 
   2   0  12     6903.74     6725.55     91.72 o 
   3   0  12     5058.88     5403.72     90.18 o 
   4   0  12      756.52      692.99     26.11 o 
   5   0  12     2690.85     2611.49     94.80 o 
   6   0  12      828.55      832.51     36.76 o 
   7   0  12      592.55      554.95     34.52 o 
   8   0  12      634.41      588.83     38.56 o 
   9   0  12     1460.38     1559.83     50.98 o 
  10   0  12      351.90      343.71     74.64 o 
   1   1  12     3439.40     3935.94     35.15 o 
   2   1  12     4782.04     5294.81     62.63 o 
   3   1  12      245.43      213.44     21.48 o 
   4   1  12        1.57       -0.30     12.91 o 
   5   1  12      840.92      820.41     20.88 o 
   6   1  12        0.01        1.65     19.20 o 
   7   1  12     1087.56     1105.42     37.44 o 
   8   1  12      357.99      296.74     26.10 o 
   9   1  12       15.49        8.67     35.58 o 
  10   1  12      123.87      154.09     60.01 o 
   0   2  12     2379.86     2491.96     40.33 o 
   1   2  12        0.28        5.99      9.85 o 
   2   2  12      901.74      906.72     14.22 o 
   3   2  12      547.97      661.66     26.43 o 
   4   2  12      158.32      164.31     13.80 o 
   5   2  12      134.91       99.89     16.84 o 
   6   2  12      740.17      735.66     23.83 o 
   7   2  12       34.66       25.50     25.67 o 
   8   2  12        3.48       -1.47     29.13 o 
   9   2  12        1.61        8.36     37.01 o 
  10   2  12      402.73      342.55     52.19 o 
   1   3  12     3713.72     3571.67     25.53 o 
   2   3  12     2901.15     2838.00     25.09 o 
   3   3  12     1013.90      926.26     20.72 o 
   4   3  12     2538.77     2576.97     27.94 o 
   5   3  12      756.39      758.66     30.76 o 
   6   3  12     2100.75     2169.88     36.00 o 
   7   3  12      251.32      229.74     27.80 o 
   8   3  12      632.00      661.04     24.03 o 
   9   3  12       36.62       25.20     37.83 o 
  10   3  12       35.01       46.66     53.35 o 
   0   4  12      106.08      111.54     10.47 o 
   1   4  12      226.55      247.89     10.20 o 
   2   4  12      663.48      662.59     13.81 o 
   3   4  12       24.70       13.14     12.95 o 
   4   4  12     4813.47     4912.92     36.72 o 
   5   4  12       39.90       49.41     17.35 o 
   6   4  12      263.03      221.43     21.90 o 
   7   4  12      263.59      287.11     23.72 o 
   8   4  12        6.92        8.03     29.73 o 
   9   4  12      125.55      129.90     41.95 o 
  10   4  12        1.28       10.33     52.50 o 
   1   5  12     4754.20     5093.49     45.39 o 
   2   5  12      866.56      842.11     15.64 o 
   3   5  12     2960.11     2928.84     30.38 o 
   4   5  12     2415.90     2465.55     42.59 o 
   5   5  12     3322.73     3315.58     41.71 o 
   6   5  12        5.57       11.60     23.53 o 
   7   5  12      140.18      113.51     23.72 o 
   8   5  12       12.17       -9.86     30.55 o 
   9   5  12       82.89       49.18     41.26 o 
  10   5  12       57.95       52.44     62.98 o 
   0   6  12     4351.35     4343.17     78.62 o 
   1   6  12      338.90      297.33     13.51 o 
   2   6  12       34.68       18.41      9.79 o 
   3   6  12      375.39      352.15     11.76 o 
   4   6  12       19.04       22.37     16.22 o 
   5   6  12     3853.70     3931.10     67.53 o 
   6   6  12       60.18       78.26     21.14 o 
   7   6  12      717.16      722.78     26.35 o 
   8   6  12      105.37      110.72     35.89 o 
   9   6  12       69.03       70.98     39.91 o 
  10   6  12       67.73       54.94     64.70 o 
   1   7  12      307.53      297.81     12.49 o 
   2   7  12       86.00       76.71     10.85 o 
   3   7  12     2432.98     2412.87     24.88 o 
   4   7  12        6.02       10.52     16.52 o 
   5   7  12      822.64      803.58     26.87 o 
   6   7  12       10.96       22.81     21.79 o 
   7   7  12       67.93       58.29     26.94 o 
   8   7  12       91.78       83.65     31.19 o 
   9   7  12        1.73       40.12     53.96 o 
  10   7  12        1.77        9.02     63.85 o 
   0   8  12     1331.36     1202.37     48.56 o 
   1   8  12        0.15      -11.40     17.77 o 
   2   8  12     1898.99     1925.45     24.66 o 
   3   8  12      830.95      808.13     16.37 o 
   4   8  12      872.65      909.51     22.02 o 
   5   8  12      727.37      717.34     26.05 o 
   6   8  12        3.61        8.41     22.60 o 
   7   8  12        2.99       24.06     28.26 o 
   8   8  12      271.80      301.30     36.72 o 
   9   8  12       20.40       -4.87     53.73 o 
  10   8  12      189.22      182.30     67.27 o 
   1   9  12      566.07      535.44     20.97 o 
   2   9  12      959.79      922.95     24.56 o 
   3   9  12      563.95      576.75     14.46 o 
   4   9  12      637.21      640.90     27.88 o 
   5   9  12     2288.29     2319.03     42.01 o 
   6   9  12      748.00      690.82     29.04 o 
   7   9  12      996.70     1042.89     35.84 o 
   8   9  12      243.33      176.20     36.88 o 
   9   9  12        0.21       22.54     55.84 o 
  10   9  12      142.96      148.93     84.71 o 
   0  10  12      149.13      114.76     20.30 o 
   1  10  12        0.70       -6.01     16.83 o 
   2  10  12      103.18      107.98     14.19 o 
   3  10  12       23.09       29.65     13.06 o 
   4  10  12      724.11      771.83     26.12 o 
   5  10  12        1.38       11.11     24.24 o 
   6  10  12      568.79      507.62     27.36 o 
   7  10  12      209.61      189.79     32.62 o 
   8  10  12       15.91       31.75     41.71 o 
   9  10  12       28.84       37.64     61.07 o 
   1  11  12     3883.80     3831.95     40.90 o 
   2  11  12      822.06      831.78     20.06 o 
   3  11  12      439.80      370.19     14.12 o 
   4  11  12     4497.48     4518.57     68.29 o 
   5  11  12      196.06      172.46     23.85 o 
   6  11  12      410.95      437.31     27.62 o 
   7  11  12      314.50      268.48     34.85 o 
   8  11  12      107.97      137.66     39.64 o 
   9  11  12       73.30       69.32     57.84 o 
   0  12  12     1551.11     1642.13     37.71 o 
   1  12  12      106.96       64.23     16.40 o 
   2  12  12      316.18      299.45     16.69 o 
   3  12  12      182.30      158.01     15.56 o 
   4  12  12        2.05        3.29     22.07 o 
   5  12  12      361.72      329.93     26.82 o 
   6  12  12      952.67      932.87     33.50 o 
   7  12  12        2.26        4.57     35.77 o 
   8  12  12      113.15      119.66     43.81 o 
   9  12  12       10.14       33.02     63.73 o 
   1  13  12      271.77      252.05     13.53 o 
   2  13  12      324.11      277.45     15.14 o 
   3  13  12       17.47       22.06     16.60 o 
   4  13  12       51.97       37.36     23.63 o 
   5  13  12        7.15        5.95     28.92 o 
   6  13  12      419.07      380.43     32.67 o 
   7  13  12       68.74       69.38     37.89 o 
   8  13  12        8.49        3.19     46.70 o 
   9  13  12       63.14       54.20     68.50 o 
   0  14  12     1856.30     1709.79     35.31 o 
   1  14  12     1336.82     1036.80     19.85 o 
   2  14  12      715.00      804.01     19.93 o 
   3  14  12      551.06      532.47     18.46 o 
   4  14  12      459.32      451.66     25.93 o 
   5  14  12      465.83      485.78     29.04 o 
   6  14  12      676.98      698.11     49.95 o 
   7  14  12        0.07       20.40     40.82 o 
   8  14  12        5.60       26.61     46.87 o 
   1  15  12      127.38      110.71     15.11 o 
   2  15  12     1011.67     1021.66     23.51 o 
   3  15  12        6.39        8.24     19.22 o 
   4  15  12      222.55      168.21     28.30 o 
   5  15  12       29.39       37.36     31.08 o 
   6  15  12       55.54       56.66     38.57 o 
   7  15  12       66.47       92.08     42.81 o 
   8  15  12       64.07       74.68     50.88 o 
   0  16  12       94.06      110.27     26.43 o 
   1  16  12        6.68       12.98     17.49 o 
   2  16  12      659.43      559.37     19.89 o 
   3  16  12       26.93       29.96     19.30 o 
   4  16  12      189.63      171.29     28.06 o 
   5  16  12      347.37      296.26     33.52 o 
   6  16  12        0.22       13.04     40.98 o 
   7  16  12      113.64       93.03     44.77 o 
   8  16  12      119.44      127.70     53.84 o 
   1  17  12     3494.85     3351.02     39.86 o 
   2  17  12      812.92      774.25     22.74 o 
   3  17  12      388.94      368.43     21.07 o 
   4  17  12     1364.42     1416.90     36.28 o 
   5  17  12      281.13      296.33     35.98 o 
   6  17  12      203.07      199.09     42.58 o 
   7  17  12        2.22       37.47     49.09 o 
   8  17  12      112.89       89.41    110.22 o 
   0  18  12      286.40      246.97     30.82 o 
   1  18  12      685.53      593.88     26.47 o 
   2  18  12        8.99       15.37     23.06 o 
   3  18  12      270.64      251.25     22.84 o 
   4  18  12      738.71      809.27     30.59 o 
   5  18  12      285.63      274.25     33.88 o 
   6  18  12      308.27      321.02     37.95 o 
   7  18  12       29.29       43.27     46.65 o 
   1  19  12     1423.71     1490.44     48.69 o 
   2  19  12      221.28      195.48     24.65 o 
   3  19  12       87.82       82.95     24.37 o 
   4  19  12      882.64      862.76     33.23 o 
   5  19  12      123.98      123.04     38.46 o 
   6  19  12       36.51       42.45     43.93 o 
   7  19  12        0.22       23.82     53.82 o 
   0  20  12      344.44      308.26     46.48 o 
   1  20  12       14.51       26.31     29.05 o 
   2  20  12      351.00      299.11     29.03 o 
   3  20  12        6.26       -1.73     33.75 o 
   4  20  12      311.16      277.71     34.99 o 
   5  20  12      425.36      457.68     38.22 o 
   6  20  12       40.80       30.09     46.05 o 
   7  20  12       13.81       23.89    118.70 o 
   1  21  12       15.36       13.27     30.84 o 
   2  21  12        4.97        3.09     38.43 o 
   3  21  12      300.83      278.91     34.06 o 
   4  21  12       43.19       27.46     42.71 o 
   5  21  12       62.35       36.30     43.97 o 
   6  21  12      207.44      199.85     51.84 o 
   0  22  12      960.62     1046.85     66.28 o 
   1  22  12        1.20       -2.00     38.89 o 
   2  22  12      166.10      151.20     40.69 o 
   3  22  12      382.61      424.29     41.15 o 
   4  22  12        1.00       13.00     50.34 o 
   5  22  12      320.84      293.92     46.95 o 
   6  22  12       37.21        6.59     87.12 o 
   1  23  12     1692.77     1883.15     57.45 o 
   2  23  12       30.48        8.26     45.79 o 
   3  23  12      361.11      317.87     57.31 o 
   4  23  12      716.81      738.45     56.12 o 
   5  23  12      137.34      126.67     67.45 o 
   0  24  12      176.36      164.85     64.06 o 
   1  24  12      208.02      222.32     54.64 o 
   2  24  12      199.65      223.52     57.61 o 
   3  24  12      316.10      322.66     62.27 o 
   4  24  12      172.88      148.76     79.83 o 
   5  24  12       86.88      162.63    126.40 o 
   1  25  12      115.55       92.83     61.98 o 
   2  25  12      385.24      361.65     60.59 o 
   3  25  12       85.28       84.72     78.87 o 
   1  26  12        0.00       18.10     79.56 o 
   2  26  12      416.94      453.97     81.99 o 
   1   1  13    11735.29    12181.48     63.00 o 
   2   1  13       14.05        7.91     10.60 o 
   3   1  13      585.13      586.54     37.77 o 
   4   1  13     1558.91     1512.67     36.27 o 
   5   1  13      773.80      798.41     21.19 o 
   6   1  13       22.63       12.32     21.58 o 
   7   1  13      499.85      485.77     27.84 o 
   8   1  13       28.52        5.48     27.32 o 
   9   1  13       33.46       27.93     35.10 o 
  10   1  13       56.66       63.85     52.53 o 
   0   2  13    33782.52    36108.80    196.93 o 
   1   2  13     1356.81     1408.01     23.80 o 
   2   2  13      309.30      317.27     13.02 o 
   3   2  13      551.02      571.27     27.10 o 
   4   2  13        3.96        9.74     16.16 o 
   5   2  13       61.65       59.84     18.19 o 
   6   2  13      478.18      452.30     21.24 o 
   7   2  13        5.61        6.17     31.86 o 
   8   2  13      120.42       98.29     27.45 o 
   9   2  13      714.63      703.91     37.32 o 
  10   2  13        1.84       16.27     53.38 o 
   1   3  13       65.02      108.15      8.79 o 
   2   3  13       94.68       89.12      9.67 o 
   3   3  13        9.26       15.62     13.49 o 
   4   3  13        2.39        6.88     12.60 o 
   5   3  13        3.90        5.01     17.48 o 
   6   3  13        0.31        9.18     26.01 o 
   7   3  13      644.91      583.70     27.07 o 
   8   3  13       81.88       54.85     26.76 o 
   9   3  13       10.02        3.95     37.48 o 
  10   3  13       14.43        3.65     55.18 o 
   0   4  13     5745.16     5722.11     45.54 o 
   1   4  13      165.56      144.35      8.76 o 
   2   4  13      117.58      114.02      9.65 o 
   3   4  13     1713.14     1753.34     31.04 o 
   4   4  13      289.81      263.23     13.77 o 
   5   4  13     5818.24     5975.73     78.57 o 
   6   4  13      151.96      148.11     22.17 o 
   7   4  13       85.22       75.40     24.55 o 
   8   4  13       31.45       29.29     30.69 o 
   9   4  13      139.02      152.56     42.87 o 
  10   4  13      108.09       76.53     55.72 o 
   1   5  13     6305.45     6170.61     60.18 o 
   2   5  13      393.55      392.73     12.99 o 
   3   5  13      704.83      685.55     14.92 o 
   4   5  13     3976.39     3962.69     53.07 o 
   5   5  13       47.04       41.59     18.12 o 
   6   5  13      210.29      214.64     21.74 o 
   7   5  13     1127.90     1164.61     34.91 o 
   8   5  13       84.72       63.79     31.34 o 
   9   5  13       15.76       40.62     44.50 o 
  10   5  13       38.34       29.09     55.22 o 
   0   6  13     2606.84     2628.61     32.99 o 
   1   6  13        9.12        4.89     12.05 o 
   2   6  13      110.74      103.26     11.00 o 
   3   6  13      485.44      455.39     13.07 o 
   4   6  13      454.65      395.68     19.64 o 
   5   6  13      551.00      516.97     21.74 o 
   6   6  13     1006.38      961.61     29.36 o 
   7   6  13      104.33       89.67     25.80 o 
   8   6  13       12.14       18.81     41.99 o 
   9   6  13        5.70        6.00     40.26 o 
  10   6  13       14.36        1.81     65.49 o 
   1   7  13     3426.60     3137.55     34.74 o 
   2   7  13      772.62      684.00     16.59 o 
   3   7  13       13.56        7.39     10.95 o 
   4   7  13      394.40      389.86     18.70 o 
   5   7  13       98.70       77.26     20.11 o 
   6   7  13       75.39       66.90     21.24 o 
   7   7  13       42.79       42.45     26.58 o 
   8   7  13      135.20      104.08     32.33 o 
   9   7  13     1912.25     1936.33     60.39 o 
  10   7  13      187.43      227.66     65.70 o 
   0   8  13     5686.09     5476.94     94.03 o 
   1   8  13      514.16      445.79     22.46 o 
   2   8  13      359.15      342.99     14.58 o 
   3   8  13       99.45       96.96     12.05 o 
   4   8  13       16.12       24.93     18.11 o 
   5   8  13     1034.83      988.71     29.25 o 
   6   8  13       90.51       49.75     22.89 o 
   7   8  13        3.81        6.50     27.43 o 
   8   8  13        0.11        1.98     38.39 o 
   9   8  13      182.02      138.82     55.14 o 
  10   8  13      143.01       76.29     85.52 o 
   1   9  13     1379.82     1386.52     36.87 o 
   2   9  13     2317.02     2324.05     47.54 o 
   3   9  13      234.54      240.28     14.14 o 
   4   9  13     1302.26     1292.38     37.09 o 
   5   9  13       61.95       52.19     20.95 o 
   6   9  13      395.12      388.01     26.06 o 
   7   9  13      674.05      701.55     32.23 o 
   8   9  13        0.01        2.03     38.67 o 
   9   9  13       17.60       23.90     56.69 o 
  10   9  13       65.74       47.79    118.70 o 
   0  10  13     3570.38     3488.41     80.93 o 
   1  10  13      315.29      271.44     19.77 o 
   2  10  13       88.93       97.36     16.22 o 
   3  10  13      551.45      570.95     17.58 o 
   4  10  13     2786.82     2858.00     64.66 o 
   5  10  13     2829.09     2875.16     47.48 o 
   6  10  13     1078.28     1107.90     34.59 o 
   7  10  13       73.69       61.99     32.64 o 
   8  10  13       23.70       24.02     41.87 o 
   9  10  13      262.17      294.24     62.39 o 
   1  11  13      825.30      756.91     27.00 o 
   2  11  13       11.08       14.20     14.86 o 
   3  11  13      164.51      142.95     15.66 o 
   4  11  13      215.45      196.72     21.65 o 
   5  11  13      209.05      183.36     25.27 o 
   6  11  13       96.14       85.10     30.84 o 
   7  11  13        6.83        9.27     37.31 o 
   8  11  13      478.63      429.47     41.14 o 
   9  11  13      123.68       88.13     61.60 o 
   0  12  13     2140.86     1948.29     40.19 o 
   1  12  13       68.09       56.15     17.20 o 
   2  12  13      398.19      350.92     17.32 o 
   3  12  13     2392.20     2294.01     33.93 o 
   4  12  13       28.74       18.37     24.27 o 
   5  12  13        2.20       16.40     24.82 o 
   6  12  13      389.93      357.08     30.81 o 
   7  12  13      132.45      103.88     36.24 o 
   8  12  13        1.70       12.82     45.52 o 
   9  12  13        7.77        8.07     63.99 o 
   1  13  13     4125.18     3830.39     36.78 o 
   2  13  13      438.14      416.25     16.48 o 
   3  13  13       13.01       16.61     19.23 o 
   4  13  13     1251.16     1337.46     35.04 o 
   5  13  13        5.79        4.13     27.58 o 
   6  13  13       82.00       83.92     31.75 o 
   7  13  13      120.17      101.41     37.52 o 
   8  13  13        0.48       25.95     46.22 o 
   0  14  13       95.25       70.16     21.49 o 
   1  14  13      155.78       96.52     15.05 o 
   2  14  13       45.04       35.65     17.03 o 
   3  14  13      198.65      157.94     21.30 o 
   4  14  13        0.03        3.35     25.66 o 
   5  14  13      777.23      789.40     37.94 o 
   6  14  13      321.14      294.88     35.28 o 
   7  14  13      284.47      241.93     42.36 o 
   8  14  13        2.73       24.63     47.82 o 
   1  15  13       69.64       86.89     15.76 o 
   2  15  13       76.73       82.05     17.77 o 
   3  15  13        6.38       16.36     21.98 o 
   4  15  13      294.84      285.63     27.04 o 
   5  15  13      405.45      382.00     31.34 o 
   6  15  13       12.93       21.78     38.49 o 
   7  15  13       47.17       37.13     43.77 o 
   8  15  13      122.48      104.85     54.21 o 
   0  16  13     9933.63     9386.71    202.14 o 
   1  16  13      870.05      788.71     21.89 o 
   2  16  13       18.68       16.79     20.29 o 
   3  16  13       60.63       42.53     22.21 o 
   4  16  13        0.02        1.65     29.55 o 
   5  16  13       75.66       68.07     34.42 o 
   6  16  13     1156.11     1321.19     43.80 o 
   7  16  13        0.09       -6.41     47.53 o 
   8  16  13        1.06      -12.95     63.57 o 
   1  17  13      115.56       82.53     20.08 o 
   2  17  13       20.07       28.24     22.18 o 
   3  17  13      152.87      124.20     24.79 o 
   4  17  13      111.77      108.31     28.72 o 
   5  17  13       17.10        7.12     37.27 o 
   6  17  13       15.51       18.72     42.86 o 
   7  17  13       17.37       33.62     51.89 o 
   8  17  13      119.63       68.60    114.07 o 
   0  18  13     2741.96     2767.29     53.34 o 
   1  18  13       26.36       19.67     25.28 o 
   2  18  13       81.27       55.11     23.98 o 
   3  18  13      977.59     1022.17     27.59 o 
   4  18  13      178.69      149.76     32.54 o 
   5  18  13     1585.04     1691.14     51.42 o 
   6  18  13      938.55     1036.60     39.62 o 
   7  18  13      149.30      164.55     54.25 o 
   1  19  13     1179.05     1172.23     31.67 o 
   2  19  13       22.10       16.44     26.02 o 
   3  19  13        3.98       10.65     28.50 o 
   4  19  13      572.72      550.59     32.22 o 
   5  19  13        0.20       -7.00     37.84 o 
   6  19  13       13.18       17.84     43.68 o 
   7  19  13      347.72      351.33     64.42 o 
   0  20  13       51.21       73.93     46.05 o 
   1  20  13      128.25       77.49     30.42 o 
   2  20  13      147.31      171.13     31.35 o 
   3  20  13      110.98      101.39     32.84 o 
   4  20  13       93.13      109.59     37.74 o 
   5  20  13      294.50      376.00     41.70 o 
   6  20  13      136.19      119.73     47.44 o 
   1  21  13      761.72      826.84     32.21 o 
   2  21  13      886.26      948.37     38.77 o 
   3  21  13       90.62       67.84     40.22 o 
   4  21  13      307.58      262.93     43.74 o 
   5  21  13       21.59       38.33     43.62 o 
   6  21  13      125.00      126.74     66.98 o 
   0  22  13       16.41       38.77     55.84 o 
   1  22  13      184.71      156.51     38.35 o 
   2  22  13        4.49       15.46     47.89 o 
   3  22  13      176.89      171.62     45.52 o 
   4  22  13      637.86      592.12     48.22 o 
   5  22  13      370.20      358.80     47.76 o 
   1  23  13      266.68      294.86     49.58 o 
   2  23  13       36.40       44.45     43.60 o 
   3  23  13      196.23      190.93     51.10 o 
   4  23  13      156.94      141.46     59.20 o 
   5  23  13      134.71      141.82    121.78 o 
   0  24  13      337.84      284.94     66.18 o 
   1  24  13       21.85       37.16     56.30 o 
   2  24  13       81.06      122.37     53.78 o 
   3  24  13      250.24      248.23     59.08 o 
   4  24  13      102.02       98.86     82.01 o 
   1  25  13      585.77      663.07     60.28 o 
   2  25  13       51.26       73.75     61.67 o 
   3  25  13       62.79       94.88     81.08 o 
   0  26  13      749.84      901.78    122.55 o 
   1  26  13       26.14       29.84     86.79 o 
   2  26  13       10.07       10.88     80.08 o 
   0   0  14      187.99      367.65     33.14 o 
   1   0  14      754.71      648.46     26.69 o 
   2   0  14     1235.90     1123.71     48.17 o 
   3   0  14     1208.65     1227.03     50.10 o 
   4   0  14     2620.64     2699.76     48.06 o 
   5   0  14      157.77      165.26     23.81 o 
   6   0  14     1415.98     1370.39     63.20 o 
   7   0  14      457.60      504.77     39.61 o 
   8   0  14      436.08      419.47     38.65 o 
   9   0  14      260.10      256.89     47.58 o 
  10   0  14       72.81       80.11     79.55 o 
   1   1  14       76.41      123.57     12.71 o 
   2   1  14       23.83       23.37     14.77 o 
   3   1  14     3185.78     3287.27     55.01 o 
   4   1  14       49.69       68.62     14.99 o 
   5   1  14        3.82       11.90     17.65 o 
   6   1  14       15.18       10.54     26.50 o 
   7   1  14        2.52      -20.13     39.68 o 
   8   1  14       48.56       56.71     28.24 o 
   9   1  14      575.40      514.29     33.94 o 
  10   1  14       66.96       73.45     56.50 o 
   0   2  14    13165.65    14902.55    135.27 o 
   1   2  14      805.04      717.32     18.68 o 
   2   2  14     2154.85     2348.88     36.40 o 
   3   2  14      356.67      298.87     33.65 o 
   4   2  14      160.50      137.79     17.58 o 
   5   2  14      217.51      206.54     20.32 o 
   6   2  14      427.78      377.73     22.18 o 
   7   2  14     1060.82     1037.36     38.20 o 
   8   2  14        0.14       -4.37     28.92 o 
   9   2  14        2.56       20.06     38.92 o 
  10   2  14       11.89       -0.25     55.62 o 
   1   3  14      121.21      147.17     16.16 o 
   2   3  14     2991.65     3121.27     28.76 o 
   3   3  14     5947.18     5846.63     56.83 o 
   4   3  14     2528.10     2623.47     30.85 o 
   5   3  14       86.84       95.05     19.07 o 
   6   3  14        8.39       12.20     22.37 o 
   7   3  14       98.22       93.60     33.71 o 
   8   3  14      110.71      107.20     28.26 o 
   9   3  14      126.85      148.32     38.86 o 
  10   3  14       17.08       18.13     53.66 o 
   0   4  14      113.46      105.42     21.03 o 
   1   4  14      136.90      129.37      9.04 o 
   2   4  14     3282.96     3316.14     30.02 o 
   3   4  14       78.79       68.78     14.18 o 
   4   4  14      212.08      183.18     17.22 o 
   5   4  14        2.52        6.20     19.18 o 
   6   4  14        4.29       -0.98     26.55 o 
   7   4  14      662.95      674.54     31.66 o 
   8   4  14       45.43       32.69     33.28 o 
   9   4  14       23.72       15.67     44.47 o 
  10   4  14        0.03       18.76     55.66 o 
   1   5  14      975.02     1009.51     21.22 o 
   2   5  14       22.12       24.67     10.15 o 
   3   5  14     4350.61     4325.72     41.82 o 
   4   5  14      673.93      674.88     22.81 o 
   5   5  14     1088.23     1086.05     27.90 o 
   6   5  14       58.22       61.40     24.66 o 
   7   5  14      118.71      106.07     24.95 o 
   8   5  14       21.14       35.13     31.82 o 
   9   5  14     1212.37     1277.31     44.84 o 
  10   5  14        0.76       -6.45     57.78 o 
   0   6  14      819.13      960.17     35.45 o 
   1   6  14     8007.45     7853.51     84.88 o 
   2   6  14     1422.25     1467.99     21.87 o 
   3   6  14     4919.18     4788.26     35.84 o 
   4   6  14       34.88       14.78     17.37 o 
   5   6  14     2174.86     2089.00     63.86 o 
   6   6  14        1.10        2.22     26.20 o 
   7   6  14     1177.84     1234.26     32.72 o 
   8   6  14      169.72      161.89     38.42 o 
   9   6  14        2.00       29.86     41.48 o 
  10   6  14       37.66       41.76     65.63 o 
   1   7  14      341.69      326.00     16.14 o 
   2   7  14       83.10       91.38     12.33 o 
   3   7  14       64.90       65.67     11.94 o 
   4   7  14       92.59       92.85     18.10 o 
   5   7  14       78.65       53.84     24.98 o 
   6   7  14      628.82      551.62     27.42 o 
   7   7  14       12.58        9.81     27.32 o 
   8   7  14      207.93      170.06     38.24 o 
   9   7  14       48.07       71.38     54.85 o 
  10   7  14       16.01       25.91     86.77 o 
   0   8  14     1758.52     1821.28     61.66 o 
   1   8  14     1862.40     1829.61     33.40 o 
   2   8  14     4943.48     4881.92     68.60 o 
   3   8  14      983.32      942.65     18.66 o 
   4   8  14     4074.13     4120.54     60.41 o 
   5   8  14      639.64      637.75     26.22 o 
   6   8  14      613.58      616.87     33.92 o 
   7   8  14     1801.61     1954.80     50.89 o 
   8   8  14      340.64      330.01     38.76 o 
   9   8  14        8.38       18.56     56.83 o 
  10   8  14       69.45       76.30    115.61 o 
   1   9  14      907.41      830.20     26.09 o 
   2   9  14      148.77      129.00     18.38 o 
   3   9  14     9714.43     9598.55     87.26 o 
   4   9  14     4638.81     4690.13    164.56 o 
   5   9  14       15.59       22.85     23.93 o 
   6   9  14      666.35      664.30     26.88 o 
   7   9  14      147.68      138.23     32.90 o 
   8   9  14      320.36      281.75     41.31 o 
   9   9  14      938.87      908.33     55.51 o 
   0  10  14      320.92      285.95     35.45 o 
   1  10  14        2.71       -8.35     22.58 o 
   2  10  14      792.87      743.80     36.34 o 
   3  10  14      900.98      886.64     23.35 o 
   4  10  14      391.54      384.08     25.87 o 
   5  10  14      324.24      335.47     25.65 o 
   6  10  14      128.40      107.50     30.39 o 
   7  10  14        2.30        7.12     35.37 o 
   8  10  14        0.15      -15.74     43.44 o 
   9  10  14       15.38       13.47     64.43 o 
   1  11  14      599.10      513.68     24.22 o 
   2  11  14        1.05       17.12     20.05 o 
   3  11  14      186.56      181.81     17.23 o 
   4  11  14      141.66      157.31     25.85 o 
   5  11  14      906.04      869.82     31.07 o 
   6  11  14       59.72       43.28     31.73 o 
   7  11  14      126.59      104.19     36.77 o 
   8  11  14      240.33      191.02     43.54 o 
   9  11  14        4.34        3.90     66.01 o 
   0  12  14     2698.50     2620.50     53.92 o 
   1  12  14     1039.60      991.85     33.01 o 
   2  12  14      531.30      542.61     19.07 o 
   3  12  14      660.02      568.09     33.26 o 
   4  12  14      950.40      997.21     30.91 o 
   5  12  14      661.19      744.77     45.91 o 
   6  12  14       13.71       22.37     32.58 o 
   7  12  14      438.01      463.72     36.36 o 
   8  12  14        2.00       11.21     47.32 o 
   9  12  14       94.47       71.40     64.41 o 
   1  13  14        6.59       13.23     17.00 o 
   2  13  14      322.57      266.85     18.36 o 
   3  13  14      163.16      133.27     20.75 o 
   4  13  14        0.00       23.15     26.47 o 
   5  13  14       85.62       75.80     28.55 o 
   6  13  14        4.89       13.12     33.16 o 
   7  13  14      224.84      212.54     39.83 o 
   8  13  14      658.32      606.74     46.68 o 
   0  14  14      764.02      714.87     35.12 o 
   1  14  14      141.55      183.83     15.27 o 
   2  14  14     2432.77     2306.97     31.12 o 
   3  14  14        2.87       -1.52     20.96 o 
   4  14  14      845.38      837.23     30.29 o 
   5  14  14        3.33       18.84     31.21 o 
   6  14  14      352.70      364.30     35.66 o 
   7  14  14      722.24      716.92     43.99 o 
   8  14  14      263.84      244.91     50.07 o 
   1  15  14      345.89      295.73     17.23 o 
   2  15  14      452.10      428.45     20.13 o 
   3  15  14      993.69     1026.02     31.11 o 
   4  15  14      792.46      786.21     31.31 o 
   5  15  14       82.60       82.18     33.95 o 
   6  15  14      207.25      159.44     38.07 o 
   7  15  14      177.96      139.22     44.56 o 
   8  15  14      121.82      113.95     56.66 o 
   0  16  14      120.31       76.92     26.84 o 
   1  16  14        2.62        9.19     19.71 o 
   2  16  14      160.23      132.40     21.11 o 
   3  16  14       86.91       81.80     23.21 o 
   4  16  14        2.92       10.23     31.58 o 
   5  16  14       47.12       30.12     35.00 o 
   6  16  14       11.78       31.33     40.65 o 
   7  16  14       15.72       -1.84     49.07 o 
   8  16  14      162.95      109.23     81.63 o 
   1  17  14      103.52       80.63     22.74 o 
   2  17  14      302.28      247.28     23.25 o 
   3  17  14     3169.44     3276.71     42.74 o 
   4  17  14        0.20        0.20     29.88 o 
   5  17  14        9.02       20.33     37.93 o 
   6  17  14       37.33       19.60     43.44 o 
   7  17  14        0.03       19.45     53.73 o 
   0  18  14        7.20       -0.57     32.33 o 
   1  18  14        8.86       14.41     26.31 o 
   2  18  14      259.50      217.16     24.72 o 
   3  18  14       27.36       22.98     26.41 o 
   4  18  14        1.50       -1.39     33.05 o 
   5  18  14       99.06       92.00     34.63 o 
   6  18  14      685.46      735.90     44.44 o 
   7  18  14       52.09       42.27     57.16 o 
   1  19  14      203.94      169.59     28.58 o 
   2  19  14       18.17       22.33     30.30 o 
   3  19  14      888.09      968.67     32.86 o 
   4  19  14        6.46       11.82     34.26 o 
   5  19  14      107.46      121.69     40.42 o 
   6  19  14      217.16      229.96     44.94 o 
   7  19  14       20.32       36.83     87.18 o 
   0  20  14     1556.33     1609.95     59.34 o 
   1  20  14     1099.03     1278.82     59.64 o 
   2  20  14     1557.53     1721.11     39.17 o 
   3  20  14      238.66      246.41     34.76 o 
   4  20  14      126.42      117.34     38.64 o 
   5  20  14      969.78      999.03     41.62 o 
   6  20  14        9.97       29.69     49.59 o 
   1  21  14       43.35       52.21     33.34 o 
   2  21  14        8.51        8.18     37.84 o 
   3  21  14       12.86       18.71     41.55 o 
   4  21  14      366.41      340.79     43.96 o 
   5  21  14       36.95       10.93     44.97 o 
   6  21  14      127.19      131.56     83.88 o 
   0  22  14      200.34      197.50     53.95 o 
   1  22  14      114.39      106.84     41.67 o 
   2  22  14        6.00        4.03     42.12 o 
   3  22  14       80.45       91.21     44.53 o 
   4  22  14      329.09      321.35     52.53 o 
   5  22  14       25.03       39.54     66.35 o 
   1  23  14        3.89       -5.18     43.73 o 
   2  23  14      262.51      284.83     46.54 o 
   3  23  14     1362.94     1472.22     66.47 o 
   4  23  14      393.11      432.16     59.75 o 
   5  23  14       20.01        2.31    123.32 o 
   0  24  14      124.34      119.26     72.39 o 
   1  24  14       11.71       27.51     56.01 o 
   2  24  14      374.16      392.39     59.73 o 
   3  24  14        0.01       -0.17     64.20 o 
   4  24  14       36.86       -3.85    117.92 o 
   1  25  14      258.84      276.88     62.62 o 
   2  25  14       28.76       30.30     77.25 o 
   3  25  14       86.98       80.93    130.26 o 
   1  26  14      212.64      177.09     83.38 o 
   1   1  15     1508.48     1451.91     31.76 o 
   2   1  15      106.65       74.43     14.05 o 
   3   1  15      366.28      339.61     31.22 o 
   4   1  15       80.45      108.86     18.05 o 
   5   1  15      978.33     1055.85     24.27 o 
   6   1  15      776.42      774.40     30.98 o 
   7   1  15       21.01       17.53     30.14 o 
   8   1  15      137.70      126.71     29.13 o 
   9   1  15      168.08      159.02     36.85 o 
  10   1  15       97.78       94.36     54.77 o 
   0   2  15       37.96      112.07     17.89 o 
   1   2  15      615.38      559.16     18.29 o 
   2   2  15     3843.15     3943.94     41.47 o 
   3   2  15        8.97       10.07     18.20 o 
   4   2  15     1008.69      991.76     29.29 o 
   5   2  15     1731.12     1724.57     32.84 o 
   6   2  15      442.37      389.37     26.77 o 
   7   2  15      224.06      222.64     34.15 o 
   8   2  15      188.41      198.18     31.26 o 
   9   2  15       24.59       17.66     39.89 o 
  10   2  15       17.83       20.47     56.67 o 
   1   3  15        7.65        6.55     13.00 o 
   2   3  15     1374.67     1554.14     22.42 o 
   3   3  15      886.69      868.49     26.33 o 
   4   3  15      593.41      605.71     22.28 o 
   5   3  15      257.46      267.84     18.75 o 
   6   3  15      239.07      182.43     22.47 o 
   7   3  15       42.82       23.34     35.44 o 
   8   3  15        7.49        1.19     29.37 o 
   9   3  15      193.27      175.48     39.72 o 
  10   3  15        1.39        8.91     57.56 o 
   0   4  15     1077.49     1103.23     23.84 o 
   1   4  15     4323.31     4483.78     30.05 o 
   2   4  15     8896.97     9002.43     47.14 o 
   3   4  15        4.19        4.84     15.88 o 
   4   4  15      213.66      219.37     17.66 o 
   5   4  15     1135.32     1140.11     28.63 o 
   6   4  15       67.93       53.84     26.63 o 
   7   4  15      339.41      305.58     33.53 o 
   8   4  15      304.66      283.78     35.95 o 
   9   4  15      119.84      125.25     45.20 o 
  10   4  15       45.71       46.14     56.92 o 
   1   5  15     1663.30     1593.29     20.48 o 
   2   5  15     2887.48     2879.02     28.92 o 
   3   5  15     1593.69     1587.91     30.15 o 
   4   5  15      125.31      140.82     17.62 o 
   5   5  15     1116.94     1111.32     29.56 o 
   6   5  15      210.06      211.32     27.54 o 
   7   5  15      220.86      203.65     26.98 o 
   8   5  15      792.64      766.03     37.77 o 
   9   5  15      280.55      249.48     46.81 o 
  10   5  15        3.87      -10.47     68.42 o 
   0   6  15      380.30      355.63     17.62 o 
   1   6  15      232.36      231.69     14.78 o 
   2   6  15     4024.55     3913.71     41.99 o 
   3   6  15     1228.70     1278.97     27.40 o 
   4   6  15      249.24      228.12     18.39 o 
   5   6  15        8.72        4.74     21.73 o 
   6   6  15       44.65       41.81     24.66 o 
   7   6  15      479.77      488.13     28.70 o 
   8   6  15       41.12       40.67     38.99 o 
   9   6  15       39.85       38.50     43.81 o 
  10   6  15       44.68       40.25     83.65 o 
   1   7  15     3529.01     3440.17     38.20 o 
   2   7  15     1332.40     1322.97     22.58 o 
   3   7  15    14758.72    14508.85    183.59 o 
   4   7  15        1.30       16.77     19.08 o 
   5   7  15      152.60      118.21     24.99 o 
   6   7  15      822.69      888.46     31.03 o 
   7   7  15        6.60        3.22     26.63 o 
   8   7  15      330.33      339.83     40.23 o 
   9   7  15      135.99      143.80     56.06 o 
   0   8  15        0.26        2.31     27.75 o 
   1   8  15        2.59        1.75     14.37 o 
   2   8  15     3901.82     3941.27     37.72 o 
   3   8  15     1115.74     1158.78     20.31 o 
   4   8  15        7.76        3.86     16.88 o 
   5   8  15      280.74      254.48     22.81 o 
   6   8  15      172.49      167.20     24.86 o 
   7   8  15      814.95      792.95     33.66 o 
   8   8  15       82.92       54.66     35.54 o 
   9   8  15       59.47       45.24     58.58 o 
   1   9  15      304.22      294.45     20.88 o 
   2   9  15     3223.39     3235.81     38.37 o 
   3   9  15       33.97       28.90     13.51 o 
   4   9  15      371.43      339.19     36.71 o 
   5   9  15     3343.91     3405.40     60.85 o 
   6   9  15      137.80      116.43     25.62 o 
   7   9  15       27.83       34.67     34.33 o 
   8   9  15      205.22      181.05     43.77 o 
   9   9  15       26.74       26.27     58.67 o 
   0  10  15     3044.88     3039.06     81.70 o 
   1  10  15     1867.51     1808.61     46.22 o 
   2  10  15    12696.21    12525.79    118.73 o 
   3  10  15       34.24       17.62     18.00 o 
   4  10  15      119.14       98.23     27.14 o 
   5  10  15     1097.82     1074.80     38.80 o 
   6  10  15       30.57       24.00     31.95 o 
   7  10  15      106.95      118.35     37.35 o 
   8  10  15      299.29      266.25     43.97 o 
   9  10  15       19.38       24.06     65.09 o 
   1  11  15     1880.87     1732.67     36.79 o 
   2  11  15      636.13      547.32     21.25 o 
   3  11  15      240.24      216.78     16.86 o 
   4  11  15      147.92      117.14     26.85 o 
   5  11  15       29.59       37.68     26.92 o 
   6  11  15      182.32      158.85     30.58 o 
   7  11  15      119.73       79.49     37.31 o 
   8  11  15       12.10       17.56     46.27 o 
   9  11  15       78.62       45.34     69.05 o 
   0  12  15        2.20        8.86     25.34 o 
   1  12  15      194.07      205.99     26.33 o 
   2  12  15      835.86      729.68     24.58 o 
   3  12  15      779.41      659.69     24.58 o 
   4  12  15      901.85      805.90     29.70 o 
   5  12  15      150.00      135.10     29.90 o 
   6  12  15      297.69      306.39     33.54 o 
   7  12  15       25.51       36.76     37.43 o 
   8  12  15      215.83      195.32     49.30 o 
   1  13  15       16.66       41.75     17.71 o 
   2  13  15      935.32      989.81     24.42 o 
   3  13  15      429.51      442.88     21.04 o 
   4  13  15        0.05       -3.10     25.83 o 
   5  13  15     1141.82     1021.39     35.15 o 
   6  13  15     1120.62     1204.42     39.78 o 
   7  13  15        7.05        7.65     42.47 o 
   8  13  15      538.70      592.82     47.69 o 
   0  14  15        0.53        2.41     31.25 o 
   1  14  15     1030.04      847.42     23.33 o 
   2  14  15      425.84      364.96     18.59 o 
   3  14  15       58.26       37.50     22.06 o 
   4  14  15       20.91        7.46     29.55 o 
   5  14  15       96.09       71.85     31.59 o 
   6  14  15       40.87       42.50     37.23 o 
   7  14  15        6.01       13.42     45.75 o 
   8  14  15        4.06        7.63     52.39 o 
   1  15  15        0.20        1.18     19.54 o 
   2  15  15      149.70      119.24     20.03 o 
   3  15  15      698.01      668.01     25.06 o 
   4  15  15      109.69       96.43     30.13 o 
   5  15  15      233.39      224.18     34.99 o 
   6  15  15      161.39      150.72     39.21 o 
   7  15  15        9.78        1.30     46.02 o 
   8  15  15       26.63       17.08     66.07 o 
   0  16  15      274.57      253.54     28.26 o 
   1  16  15      351.08      329.92     21.14 o 
   2  16  15     4089.08     4140.06     48.43 o 
   3  16  15       13.89        4.19     25.95 o 
   4  16  15      952.89     1063.02     38.22 o 
   5  16  15      434.06      453.69     35.88 o 
   6  16  15      487.50      445.44     41.10 o 
   7  16  15      162.44      149.95     50.15 o 
   8  16  15      208.44      107.13    116.38 o 
   1  17  15        0.92        5.17     28.35 o 
   2  17  15       19.26       11.51     25.64 o 
   3  17  15       31.68       15.52     25.19 o 
   4  17  15       74.89       83.18     34.41 o 
   5  17  15        0.82        9.11     38.60 o 
   6  17  15        0.93       11.84     44.79 o 
   7  17  15       49.86       64.98     55.16 o 
   0  18  15       29.02       14.55     34.02 o 
   1  18  15     1479.89     1455.62     33.82 o 
   2  18  15     1299.20     1383.66     33.99 o 
   3  18  15       41.51       31.64     27.09 o 
   4  18  15      530.33      626.48     35.33 o 
   5  18  15      143.25      107.57     37.92 o 
   6  18  15      152.32      162.16     46.94 o 
   7  18  15      169.66      172.98     66.80 o 
   1  19  15      262.24      263.77     28.80 o 
   2  19  15      425.12      420.51     28.84 o 
   3  19  15      508.48      592.76     34.24 o 
   4  19  15       29.04       19.97     34.59 o 
   5  19  15      785.79      843.85     39.38 o 
   6  19  15      362.09      358.63     44.87 o 
   0  20  15       19.74       15.17     48.94 o 
   1  20  15      355.01      349.13     32.23 o 
   2  20  15       29.82       20.65     33.61 o 
   3  20  15      276.87      225.39     37.69 o 
   4  20  15      216.62      209.09     39.90 o 
   5  20  15       37.01       53.17     44.98 o 
   6  20  15       98.88       99.00     56.74 o 
   1  21  15       30.32       26.06     36.62 o 
   2  21  15     1593.75     1765.17     55.62 o 
   3  21  15     1598.55     1783.92     71.67 o 
   4  21  15       78.69       84.44     46.72 o 
   5  21  15      558.10      573.96     45.52 o 
   6  21  15       37.32        0.49     87.41 o 
   0  22  15      188.31      235.52     61.64 o 
   1  22  15      181.97      196.91     42.07 o 
   2  22  15     1028.15     1097.57     45.17 o 
   3  22  15      169.26      168.64     56.46 o 
   4  22  15      114.25      142.99     52.29 o 
   5  22  15      272.35      228.14     69.29 o 
   1  23  15      203.66      196.41     46.31 o 
   2  23  15        0.26        2.23     46.55 o 
   3  23  15       59.73       53.82     62.90 o 
   4  23  15       23.79       32.24     74.51 o 
   5  23  15       13.85       -2.31    127.94 o 
   0  24  15       12.14       19.87     73.01 o 
   1  24  15       16.87        6.72     59.53 o 
   2  24  15     1338.37     1496.99     58.60 o 
   3  24  15       59.27       39.28     77.76 o 
   1  25  15      102.10      118.13     64.38 o 
   2  25  15       60.19       79.15     81.97 o 
   3  25  15      500.07      415.43    130.26 o 
   1  26  15       35.30       44.70    119.47 o 
   0   0  16     8486.84     8170.71    116.38 o 
   1   0  16      337.70      274.65     24.03 o 
   2   0  16       11.29       21.60     19.30 o 
   3   0  16     1351.88     1513.75     58.58 o 
   4   0  16      573.55      497.13     45.47 o 
   5   0  16     1949.81     1812.24     44.20 o 
   6   0  16     4214.46     4417.16    106.36 o 
   7   0  16      168.21       90.63     42.11 o 
   8   0  16        5.37       -4.54     55.32 o 
   9   0  16      150.87      122.95     55.29 o 
  10   0  16        1.01       -4.77     84.43 o 
   1   1  16       55.94       83.02     13.43 o 
   2   1  16        2.21        3.58     15.18 o 
   3   1  16       63.90       59.80     23.12 o 
   4   1  16      972.09      980.93     29.37 o 
   5   1  16       45.94       56.71     28.28 o 
   6   1  16      100.59       85.29     26.15 o 
   7   1  16        2.68       -3.24     34.40 o 
   8   1  16        6.43       -6.22     33.82 o 
   9   1  16      129.12       89.47     39.13 o 
  10   1  16      123.23      130.91     57.73 o 
   0   2  16      413.08      360.67     26.14 o 
   1   2  16     1411.21     1487.76     32.15 o 
   2   2  16      331.65      378.93     19.47 o 
   3   2  16       73.56       63.32     17.43 o 
   4   2  16      377.39      403.41     23.21 o 
   5   2  16       58.17       47.53     21.43 o 
   6   2  16      302.31      293.56     23.84 o 
   7   2  16       37.19       46.94     44.29 o 
   8   2  16       90.81       69.45     31.38 o 
   9   2  16        3.35        2.92     42.92 o 
  10   2  16       39.11       36.69     66.38 o 
   1   3  16     1860.17     1808.54     30.23 o 
   2   3  16     1572.64     1646.64     34.77 o 
   3   3  16        5.71        1.09     19.01 o 
   4   3  16     2425.02     2409.57     37.02 o 
   5   3  16     1058.14     1043.04     28.21 o 
   6   3  16      218.29      205.13     24.62 o 
   7   3  16      184.77      154.88     34.01 o 
   8   3  16      194.02      151.21     32.83 o 
   9   3  16       13.82       23.63     43.12 o 
  10   3  16      414.07      437.34     69.44 o 
   0   4  16      532.12      452.24     18.74 o 
   1   4  16      102.58       93.47     10.34 o 
   2   4  16     2351.93     2440.31     26.57 o 
   3   4  16      876.42      841.97     25.94 o 
   4   4  16        0.55        6.82     17.52 o 
   5   4  16      312.12      281.66     20.79 o 
   6   4  16      446.27      389.08     29.99 o 
   7   4  16       10.33       25.13     36.01 o 
   8   4  16        2.84        8.49     39.44 o 
   9   4  16      221.35      193.06     41.31 o 
  10   4  16       34.19       48.11     69.36 o 
   1   5  16     2802.39     2819.29     37.99 o 
   2   5  16        5.95        6.23     11.97 o 
   3   5  16      284.23      287.40     18.74 o 
   4   5  16     2257.06     2274.69     42.16 o 
   5   5  16        2.03        0.27     22.45 o 
   6   5  16      480.35      477.50     30.66 o 
   7   5  16       83.00       54.31     31.75 o 
   8   5  16       82.33       47.46     37.54 o 
   9   5  16       51.58       47.99     46.12 o 
  10   5  16      155.75       89.41    122.55 o 
   0   6  16    10271.25    10618.72     69.90 o 
   1   6  16     1712.29     1632.49     28.48 o 
   2   6  16       18.68       19.94     12.74 o 
   3   6  16     2711.59     2592.82     53.84 o 
   4   6  16     2394.69     2440.14     38.54 o 
   5   6  16      178.92      155.33     21.95 o 
   6   6  16     3227.59     3393.09     52.26 o 
   7   6  16        7.16       22.27     28.78 o 
   8   6  16      201.51      146.27     41.52 o 
   9   6  16       11.29       13.42     45.26 o 
   1   7  16     1260.41     1298.66     26.23 o 
   2   7  16      743.88      698.86     18.68 o 
   3   7  16      137.19      123.25     16.70 o 
   4   7  16      144.35      134.71     20.45 o 
   5   7  16      100.59       67.69     27.33 o 
   6   7  16      227.45      216.15     27.56 o 
   7   7  16       74.19       39.55     29.90 o 
   8   7  16       18.07       23.38     40.77 o 
   9   7  16        7.61       -1.28     51.80 o 
   1   8  16     2131.64     2181.46     33.21 o 
   2   8  16      236.11      213.57     14.57 o 
   3   8  16     1835.34     1809.16     39.83 o 
   4   8  16        4.20        4.01     17.87 o 
   5   8  16       87.14       60.34     28.19 o 
   6   8  16     1005.45     1014.76     34.12 o 
   7   8  16       63.54       37.70     30.88 o 
   8   8  16        0.67       -5.18     41.95 o 
   9   8  16      145.35      112.19     60.69 o 
   1   9  16       46.49       48.04     19.18 o 
   2   9  16     2855.58     2721.43     37.58 o 
   3   9  16     1371.75     1337.24     26.15 o 
   4   9  16     2203.09     2263.73     41.38 o 
   5   9  16       22.19       26.93     24.74 o 
   6   9  16       30.02       21.76     27.58 o 
   7   9  16       57.98       43.88     35.46 o 
   8   9  16       14.42        5.95     45.24 o 
   9   9  16       24.48       29.54     60.94 o 
   0  10  16      817.69      818.54     51.64 o 
   1  10  16      406.03      350.78     22.58 o 
   2  10  16       53.35       39.00     20.98 o 
   3  10  16        2.46        4.95     19.55 o 
   4  10  16       49.04       39.51     27.52 o 
   5  10  16      112.62      109.13     30.75 o 
   6  10  16       43.05       32.78     31.31 o 
   7  10  16        7.85       -0.78     38.75 o 
   8  10  16       79.90       52.29     46.31 o 
   9  10  16      237.91      182.07     66.38 o 
   1  11  16     5314.18     5039.73     65.90 o 
   2  11  16      271.39      265.86     22.36 o 
   3  11  16      112.94       81.18     24.63 o 
   4  11  16     1476.88     1438.72     60.61 o 
   5  11  16      332.58      344.46     28.68 o 
   6  11  16      472.39      467.50     31.53 o 
   7  11  16       65.92       77.15     38.56 o 
   8  11  16        6.70       -6.52     48.17 o 
   9  11  16        9.86       -5.40    130.26 o 
   0  12  16     2393.65     2503.57     55.04 o 
   1  12  16      426.70      397.18     23.59 o 
   2  12  16      316.11      290.47     21.02 o 
   3  12  16      624.16      519.40     29.46 o 
   4  12  16      346.54      301.47     29.08 o 
   5  12  16       30.32       31.78     29.51 o 
   6  12  16      575.12      644.60     34.98 o 
   7  12  16        6.40       -6.70     39.19 o 
   8  12  16       14.86       30.19     50.40 o 
   1  13  16      694.39      531.04     25.84 o 
   2  13  16       95.87       80.58     19.99 o 
   3  13  16        0.01       -6.94     27.88 o 
   4  13  16      106.76       92.87     28.14 o 
   5  13  16        5.93        2.30     33.12 o 
   6  13  16      171.97      162.46     36.72 o 
   7  13  16       21.79       33.81     43.99 o 
   8  13  16       26.83       13.47     51.73 o 
   0  14  16     9420.11     9158.66    104.64 o 
   1  14  16      154.27      141.68     23.07 o 
   2  14  16      555.99      581.35     39.16 o 
   3  14  16       32.39       23.63     25.47 o 
   4  14  16      709.81      617.11     29.64 o 
   5  14  16      108.83       84.12     33.03 o 
   6  14  16     1442.42     1610.80     46.14 o 
   7  14  16      401.64      346.98     46.85 o 
   8  14  16       33.81       21.64     54.76 o 
   1  15  16       18.45       22.36     20.19 o 
   2  15  16       55.41       38.42     21.68 o 
   3  15  16        5.65        4.00     29.19 o 
   4  15  16     1649.57     1708.28     42.15 o 
   5  15  16      146.61      124.77     35.64 o 
   6  15  16      142.50      122.16     41.20 o 
   7  15  16       20.14        5.89     47.17 o 
   8  15  16       39.58       80.93    107.13 o 
   0  16  16      565.59      542.40     49.00 o 
   1  16  16       19.96       14.85     21.69 o 
   2  16  16       13.73       22.72     22.11 o 
   3  16  16       73.94       56.78     31.15 o 
   4  16  16        0.50       18.04     40.18 o 
   5  16  16      359.80      344.75     37.49 o 
   6  16  16        9.88        9.50     43.20 o 
   7  16  16        1.85       -0.68     50.49 o 
   8  16  16      204.49      169.56    123.32 o 
   1  17  16       56.86       70.66     28.41 o 
   2  17  16      528.93      502.04     27.08 o 
   3  17  16        1.34       12.69     28.16 o 
   4  17  16     2360.47     2646.04     79.21 o 
   5  17  16       39.66        9.04     38.99 o 
   6  17  16      380.28      390.51     46.48 o 
   7  17  16      139.80      124.58     55.86 o 
   0  18  16     1957.27     2006.18     62.66 o 
   1  18  16       43.68       26.25     28.32 o 
   2  18  16        2.93       22.12     28.39 o 
   3  18  16        5.06       12.47     35.95 o 
   4  18  16      241.83      228.86     34.43 o 
   5  18  16      136.58      135.94     38.06 o 
   6  18  16      403.21      435.05     49.90 o 
   7  18  16        0.52        0.40     84.75 o 
   1  19  16      605.03      602.81     29.97 o 
   2  19  16      314.17      239.62     32.24 o 
   3  19  16      110.47       88.72     37.78 o 
   4  19  16      286.18      254.88     36.13 o 
   5  19  16       16.57       20.10     42.54 o 
   6  19  16       11.63       27.76     48.03 o 
   0  20  16     3096.85     3560.83     90.56 o 
   1  20  16      247.49      232.48     32.45 o 
   2  20  16        0.09        9.66     37.62 o 
   3  20  16      258.39      211.25     40.90 o 
   4  20  16      214.03      191.44     46.14 o 
   5  20  16       53.18       55.61     44.01 o 
   6  20  16      261.75      238.48     65.83 o 
   1  21  16        2.68        4.62     36.31 o 
   2  21  16       88.70       83.13     35.98 o 
   3  21  16      297.36      345.74     50.53 o 
   4  21  16        4.67       16.63     54.69 o 
   5  21  16       95.42      110.83     49.28 o 
   6  21  16      269.14      398.48    132.57 o 
   0  22  16     5306.09     6317.88    224.29 o 
   1  22  16      165.13      151.51     44.60 o 
   2  22  16       46.35       65.86     45.91 o 
   3  22  16      965.04     1041.00     53.73 o 
   4  22  16      295.86      252.28     65.88 o 
   5  22  16      217.20      224.29    119.47 o 
   1  23  16      535.62      640.94     48.67 o 
   2  23  16     1234.38     1556.16     52.01 o 
   3  23  16       11.66       33.50     65.53 o 
   4  23  16      410.68      295.68     76.25 o 
   0  24  16      521.52      594.31     73.30 o 
   1  24  16       60.71       93.19     60.91 o 
   2  24  16      155.19      180.84     62.91 o 
   3  24  16      159.20      201.37     80.83 o 
   1  25  16      221.47      243.04     81.52 o 
   2  25  16      212.69      287.49    107.90 o 
   1   1  17     2013.51     2074.62     33.21 o 
   2   1  17      871.21      856.87     24.17 o 
   3   1  17      727.12      654.73     33.14 o 
   4   1  17      372.48      344.41     30.51 o 
   5   1  17      268.99      252.69     24.08 o 
   6   1  17      142.09      114.80     38.54 o 
   7   1  17       21.98       13.81     36.92 o 
   8   1  17     1510.86     1469.74     44.15 o 
   9   1  17        0.00       -2.04     43.75 o 
  10   1  17        3.04       -9.78     87.12 o 
   0   2  17      104.50       77.04     21.78 o 
   1   2  17        0.68       22.30     15.93 o 
   2   2  17      982.60      938.33     25.65 o 
   3   2  17       23.70       20.07     19.18 o 
   4   2  17      178.25      166.04     20.28 o 
   5   2  17      659.76      683.75     24.74 o 
   6   2  17      209.71      208.97     29.32 o 
   7   2  17      105.13       61.65     43.33 o 
   8   2  17       39.05       34.33     37.61 o 
   9   2  17        0.10       -2.54     49.68 o 
  10   2  17       43.61       40.25     86.87 o 
   1   3  17       42.47       36.11     16.04 o 
   2   3  17      467.16      548.21     45.47 o 
   3   3  17      683.66      741.32     28.81 o 
   4   3  17      160.62      127.73     18.60 o 
   5   3  17       26.04       20.88     22.38 o 
   6   3  17       46.54       68.67     26.64 o 
   7   3  17      260.77      211.03     67.06 o 
   8   3  17        0.01       11.36     42.50 o 
   9   3  17      119.48       94.52     45.67 o 
  10   3  17        9.85        5.45     87.56 o 
   0   4  17     1800.79     1748.97     31.04 o 
   1   4  17       57.51       35.61     12.47 o 
   2   4  17     2980.03     2955.70     30.09 o 
   3   4  17      420.75      423.86     20.29 o 
   4   4  17     4332.07     4548.85     58.63 o 
   5   4  17     2079.12     2112.33     38.09 o 
   6   4  17       41.69       37.46     31.91 o 
   7   4  17        0.63        2.40     37.07 o 
   8   4  17      480.34      492.70     40.74 o 
   9   4  17        8.20       15.00     50.86 o 
  10   4  17       40.29       18.50    128.72 o 
   1   5  17      596.09      534.44     19.45 o 
   2   5  17        3.76        7.26     12.81 o 
   3   5  17      225.01      231.40     17.63 o 
   4   5  17      636.35      614.38     23.84 o 
   5   5  17     2765.21     2821.43     43.72 o 
   6   5  17      422.03      402.62     30.93 o 
   7   5  17      198.88      190.52     35.65 o 
   8   5  17      429.82      438.48     39.49 o 
   9   5  17       60.68       29.71     47.57 o 
   0   6  17        5.88       24.46     15.79 o 
   1   6  17      712.57      687.03     28.37 o 
   2   6  17      219.48      192.53     13.98 o 
   3   6  17      632.50      650.92     22.66 o 
   4   6  17       51.31       36.41     20.41 o 
   5   6  17       22.12       15.21     23.44 o 
   6   6  17       46.86       60.63     34.15 o 
   7   6  17      332.65      316.92     30.80 o 
   8   6  17       81.44       71.28     42.79 o 
   9   6  17        8.99       20.69     49.51 o 
   1   7  17    17238.69    17037.29    197.91 o 
   2   7  17      341.16      308.78     15.61 o 
   3   7  17      370.29      331.73     19.01 o 
   4   7  17      353.00      352.67     17.87 o 
   5   7  17        8.18       21.88     29.38 o 
   6   7  17      795.96      756.50     30.90 o 
   7   7  17       21.99       35.57     31.25 o 
   8   7  17      627.09      607.45     43.83 o 
   9   7  17       26.93       18.34     52.95 o 
   0   8  17      539.90      498.67     46.24 o 
   1   8  17     2229.82     2126.78     34.12 o 
   2   8  17      227.87      181.31     15.19 o 
   3   8  17     1075.87     1094.64     26.53 o 
   4   8  17      336.78      310.41     19.56 o 
   5   8  17       40.64       32.37     29.27 o 
   6   8  17        6.66        2.77     29.62 o 
   7   8  17      185.72      169.52     30.95 o 
   8   8  17       48.00       45.19     41.93 o 
   9   8  17       42.45       45.95     62.70 o 
   1   9  17      359.72      367.10     22.55 o 
   2   9  17     1765.68     1753.42     30.90 o 
   3   9  17      377.76      358.83     18.07 o 
   4   9  17       38.94       24.64     22.90 o 
   5   9  17      566.07      597.24     27.81 o 
   6   9  17      163.82      144.85     27.84 o 
   7   9  17       40.46       30.30     33.50 o 
   8   9  17       97.19       74.88     46.38 o 
   9   9  17      169.37      189.95     62.20 o 
   0  10  17     2282.71     2147.31     73.22 o 
   1  10  17      284.96      254.21     21.57 o 
   2  10  17      515.37      549.03     23.93 o 
   3  10  17        6.15        0.87     20.43 o 
   4  10  17     1784.98     1830.76     57.58 o 
   5  10  17      902.56      977.63     39.35 o 
   6  10  17      130.73       89.48     31.46 o 
   7  10  17       11.75       -4.15     40.30 o 
   8  10  17      468.02      535.25     47.40 o 
   9  10  17        0.11       12.84     84.14 o 
   1  11  17      298.22      258.71     23.26 o 
   2  11  17      536.50      407.31     23.23 o 
   3  11  17       19.81       30.40     25.69 o 
   4  11  17        0.44        6.09     30.07 o 
   5  11  17       65.15       48.11     35.75 o 
   6  11  17       14.26       12.39     34.12 o 
   7  11  17       18.75        3.59     45.05 o 
   8  11  17      209.25      214.53     49.37 o 
   0  12  17       53.62       15.50     28.97 o 
   1  12  17        7.68        7.05     24.66 o 
   2  12  17     2363.53     2285.45     38.26 o 
   3  12  17       44.26       37.87     28.20 o 
   4  12  17     1013.64      966.88     37.52 o 
   5  12  17      212.91      191.70     29.24 o 
   6  12  17      141.26      148.88     36.63 o 
   7  12  17        9.87        9.14     40.54 o 
   8  12  17       73.84       44.79     50.45 o 
   1  13  17      107.43       93.13     25.63 o 
   2  13  17     1022.05      976.66     25.50 o 
   3  13  17      158.80      132.99     31.23 o 
   4  13  17        0.74       -3.88     29.71 o 
   5  13  17      190.31      188.19     34.42 o 
   6  13  17      171.98      135.23     38.66 o 
   7  13  17       24.82       12.41     44.96 o 
   8  13  17      632.86      664.38     54.66 o 
   0  14  17     1481.21     1312.09     45.77 o 
   1  14  17       71.90       59.60     20.66 o 
   2  14  17      365.86      322.90     24.83 o 
   3  14  17       78.31       50.14     26.41 o 
   4  14  17      134.60      128.00     30.35 o 
   5  14  17      437.47      419.24     34.90 o 
   6  14  17        0.37        3.61     39.79 o 
   7  14  17       17.76       40.97     49.14 o 
   8  14  17       54.35       53.91     63.50 o 
   1  15  17      801.42      798.29     25.98 o 
   2  15  17     1496.33     1580.66     92.34 o 
   3  15  17       37.86       21.88     30.09 o 
   4  15  17       83.93       60.58     30.88 o 
   5  15  17      253.73      216.95     35.84 o 
   6  15  17      151.97      137.72     42.87 o 
   7  15  17       43.54       34.12     47.72 o 
   8  15  17      324.05      267.45    110.99 o 
   0  16  17       36.73       42.60     37.33 o 
   1  16  17      166.20      122.50     25.63 o 
   2  16  17     1026.12     1033.80     26.68 o 
   3  16  17       77.59       45.38     32.65 o 
   4  16  17      367.24      328.47     36.12 o 
   5  16  17       15.62        7.38     38.35 o 
   6  16  17       47.27       35.60     52.29 o 
   7  16  17        2.02        0.22     50.26 o 
   1  17  17        1.56        8.18     29.52 o 
   2  17  17        1.99       -5.40     28.30 o 
   3  17  17      216.32      223.06     30.29 o 
   4  17  17       23.16       30.15     36.39 o 
   5  17  17        0.00        3.11     54.84 o 
   6  17  17        0.34       -7.16     55.88 o 
   7  17  17       40.01       44.05     64.81 o 
   0  18  17        1.91       17.17     37.87 o 
   1  18  17       51.81       40.73     28.08 o 
   2  18  17      965.40     1076.38     32.47 o 
   3  18  17      204.44      227.24     36.38 o 
   4  18  17      611.84      688.94     36.80 o 
   5  18  17      688.97      704.29     44.96 o 
   6  18  17      147.87       97.21     53.13 o 
   1  19  17      192.37      194.67     32.04 o 
   2  19  17      339.20      318.17     32.70 o 
   3  19  17       68.47       49.83     41.57 o 
   4  19  17        6.71        5.97     36.77 o 
   5  19  17      256.62      222.18     42.89 o 
   6  19  17      313.89      336.27     54.02 o 
   0  20  17      346.05      349.25     52.01 o 
   1  20  17       86.10       96.60     35.13 o 
   2  20  17       42.25       21.38     36.62 o 
   3  20  17       14.20        7.91     41.73 o 
   4  20  17       10.03       -0.83     57.15 o 
   5  20  17       52.50       55.45     47.25 o 
   6  20  17        0.82       38.03     84.20 o 
   1  21  17     1269.92     1460.34     39.96 o 
   2  21  17      363.43      338.18     38.63 o 
   3  21  17       35.10        3.11     54.10 o 
   4  21  17       27.59       15.41     55.54 o 
   5  21  17      540.35      660.17     65.68 o 
   0  22  17      598.68      819.71     64.84 o 
   1  22  17       18.35       28.69     44.54 o 
   2  22  17        4.55       33.90     53.17 o 
   3  22  17      219.99      225.25     58.82 o 
   4  22  17      117.12      136.21     65.39 o 
   5  22  17       67.63       93.26    125.63 o 
   1  23  17      745.14      794.32     47.39 o 
   2  23  17      350.16      318.02     56.38 o 
   3  23  17       78.13      122.36     64.63 o 
   0  24  17      326.49      352.74     81.08 o 
   1  24  17      616.56      589.86     61.40 o 
   2  24  17        2.70       15.79     77.37 o 
   3  24  17      212.81      281.32    125.63 o 
   1  25  17      928.40     1031.27     85.79 o 
   0   0  18     2375.90     2398.57     70.91 o 
   1   0  18     1880.66     1828.47     45.78 o 
   2   0  18     1168.81     1102.04     38.59 o 
   3   0  18      832.79      664.39     50.10 o 
   4   0  18      374.16      322.94     43.93 o 
   5   0  18      488.49      378.44     40.08 o 
   7   0  18     1909.54     2105.35     91.33 o 
   8   0  18        2.37       11.16     55.70 o 
   9   0  18       70.12       42.87     57.47 o 
  10   0  18      457.76      401.56    125.63 o 
   1   1  18      657.43      652.61     22.68 o 
   2   1  18       11.72        2.18     17.68 o 
   3   1  18     1981.48     2065.02     41.35 o 
   4   1  18      698.32      759.19     52.41 o 
   5   1  18      246.79      248.96     25.39 o 
   6   1  18      197.16      184.82     29.68 o 
   7   1  18      159.07      153.32     37.96 o 
   8   1  18       36.82       46.88     44.59 o 
   9   1  18       69.27       74.15     40.75 o 
  10   1  18      200.69      192.63     91.48 o 
   0   2  18      206.17      205.36     23.59 o 
   1   2  18      915.80      996.44     25.86 o 
   2   2  18      296.86      274.71     22.81 o 
   3   2  18       37.58       19.53     20.27 o 
   4   2  18       35.60       21.65     27.42 o 
   5   2  18        9.66        0.30     22.76 o 
   6   2  18      841.53      787.78     33.73 o 
   7   2  18      321.62      325.46     43.01 o 
   8   2  18       63.01       31.05     45.29 o 
   9   2  18       10.21       53.71     45.75 o 
  10   2  18       11.10      -22.35    128.72 o 
   1   3  18     2965.67     2874.83     39.77 o 
   2   3  18      253.60      258.86     22.83 o 
   3   3  18     9254.92     9012.60     84.78 o 
   4   3  18      164.52      137.68     19.35 o 
   5   3  18       42.12       26.42     23.91 o 
   6   3  18        6.82        0.76     27.43 o 
   7   3  18       56.07       36.45     49.01 o 
   8   3  18       18.15       14.12     35.40 o 
   9   3  18      242.67      310.02     46.63 o 
  10   3  18        0.05       20.04    132.57 o 
   0   4  18      666.44      712.90     25.24 o 
   1   4  18      213.16      220.08     15.80 o 
   2   4  18      146.60      161.97     18.83 o 
   3   4  18        1.13       10.64     18.42 o 
   4   4  18       62.57       85.28     20.94 o 
   5   4  18       66.17       42.96     23.43 o 
   6   4  18        0.09        2.23     32.59 o 
   7   4  18      414.43      423.48     38.10 o 
   8   4  18       51.25       36.54     42.14 o 
   9   4  18       22.42       22.53     46.59 o 
   1   5  18      148.77      158.69     15.61 o 
   2   5  18       30.65       45.02     17.07 o 
   3   5  18     2450.82     2483.53     37.98 o 
   4   5  18       71.77       53.15     21.64 o 
   5   5  18      537.01      476.17     23.61 o 
   6   5  18       91.33       63.07     32.06 o 
   7   5  18        2.81       -4.97     39.74 o 
   8   5  18      216.55      206.55     41.96 o 
   9   5  18      242.85      223.00     50.16 o 
   0   6  18       99.73       66.98     17.34 o 
   1   6  18    10543.45    10283.85    170.88 o 
   2   6  18     4045.53     4062.80     49.04 o 
   3   6  18      284.59      279.51     19.44 o 
   4   6  18      395.71      421.59     24.14 o 
   5   6  18        1.21       10.10     25.47 o 
   6   6  18      585.48      582.29     61.67 o 
   7   6  18      612.26      689.36     36.29 o 
   8   6  18      160.26      140.62     42.81 o 
   9   6  18       31.20       26.87     53.57 o 
   1   7  18     1002.99      989.97     25.80 o 
   2   7  18     2292.09     2326.28     30.33 o 
   3   7  18       27.19       18.34     19.87 o 
   4   7  18      578.24      544.29     20.87 o 
   5   7  18       34.84       28.86     30.97 o 
   6   7  18        4.62        6.16     30.06 o 
   7   7  18        5.98       24.95     34.54 o 
   8   7  18        3.68       12.40     45.30 o 
   9   7  18       36.46       47.70     53.78 o 
   0   8  18     8048.10     7910.97    131.03 o 
   1   8  18     5973.82     5873.05     53.96 o 
   2   8  18      193.74      177.77     15.66 o 
   3   8  18      136.82      122.33     20.53 o 
   4   8  18      371.01      325.73     20.04 o 
   5   8  18        0.33        0.45     31.55 o 
   6   8  18      200.12      180.50     29.45 o 
   7   8  18     1024.42     1122.98     35.39 o 
   8   8  18       87.29       84.89     44.74 o 
   9   8  18       51.05       63.52     64.53 o 
   1   9  18      129.51       94.31     21.42 o 
   2   9  18     2044.48     2032.22     29.96 o 
   3   9  18     2422.60     2388.19     34.83 o 
   4   9  18      222.47      196.14     23.50 o 
   5   9  18       29.27       24.19     31.29 o 
   6   9  18       70.42       66.57     31.14 o 
   7   9  18        2.49        3.53     34.92 o 
   8   9  18      230.97      231.03     53.45 o 
   9   9  18      104.86      118.91     86.23 o 
   1  10  18       78.47       86.96     21.42 o 
   2  10  18        0.03        3.42     23.63 o 
   3  10  18      428.91      442.98     22.21 o 
   4  10  18      733.08      735.43     62.43 o 
   5  10  18       65.26       60.00     34.65 o 
   6  10  18       37.61       10.08     33.40 o 
   7  10  18       31.65       19.86     42.53 o 
   8  10  18        4.73        3.57     50.26 o 
   1  11  18      439.59      400.09     24.81 o 
   2  11  18      216.66      164.89     24.87 o 
   3  11  18     3677.62     3795.11     64.87 o 
   4  11  18      964.43      967.90     46.83 o 
   5  11  18       82.34       69.86     36.83 o 
   6  11  18        8.66       12.06     35.75 o 
   7  11  18       10.02        0.30     42.87 o 
   8  11  18       22.76       25.16     51.77 o 
   0  12  18      396.51      350.00     31.60 o 
   1  12  18      899.18      825.09     30.32 o 
   2  12  18       52.40       47.16     26.58 o 
   3  12  18        5.98       11.10     37.59 o 
   4  12  18        0.62        6.51     32.74 o 
   5  12  18       41.47       36.01     31.17 o 
   6  12  18      275.34      232.98     37.70 o 
   7  12  18      250.39      204.17     41.67 o 
   8  12  18        0.00       -6.12     51.90 o 
   1  13  18       14.95       31.98     26.53 o 
   2  13  18     1069.94     1012.66     26.17 o 
   3  13  18        0.92        6.60     33.06 o 
   4  13  18       74.65       61.55     36.45 o 
   5  13  18      146.24      129.03     36.07 o 
   6  13  18       70.78       45.95     40.24 o 
   7  13  18      191.48      166.40     46.17 o 
   8  13  18        6.87       25.43     58.82 o 
   0  14  18     1359.29     1338.07     46.83 o 
   1  14  18      562.76      530.34     22.73 o 
   2  14  18      239.23      233.69     26.52 o 
   3  14  18       11.83       12.18     32.49 o 
   4  14  18       25.12       30.12     32.19 o 
   5  14  18        5.27       -9.90     37.54 o 
   6  14  18      295.92      286.14     40.76 o 
   7  14  18      714.88      801.82     48.99 o 
   8  14  18       64.42       67.06    116.38 o 
   1  15  18       23.65       26.63     24.41 o 
   2  15  18       56.84       49.65     28.61 o 
   3  15  18     1502.26     1589.30     52.40 o 
   4  15  18       38.99       19.62     32.61 o 
   5  15  18       15.02       18.07     37.32 o 
   6  15  18        2.22       10.14     51.92 o 
   7  15  18       74.50       77.69     50.01 o 
   8  15  18        0.20       -1.54    117.92 o 
   0  16  18      569.18      485.06     45.09 o 
   1  16  18      113.76      107.17     23.15 o 
   2  16  18       27.15       46.27     28.28 o 
   3  16  18        5.38       17.60     34.11 o 
   4  16  18      110.45       70.88     37.26 o 
   5  16  18       75.68       54.74     39.42 o 
   6  16  18        1.78       -9.39     47.60 o 
   7  16  18      135.99      128.51     51.87 o 
   1  17  18        0.87        1.29     31.30 o 
   2  17  18        9.17        4.10     30.27 o 
   3  17  18     1557.57     1629.23     38.89 o 
   4  17  18      193.15      169.09     38.33 o 
   5  17  18       48.07       62.28     43.21 o 
   6  17  18       79.46       69.12     52.15 o 
   7  17  18       92.36      104.23     76.64 o 
   0  18  18       13.46       13.14     39.58 o 
   1  18  18      266.12      203.97     34.85 o 
   2  18  18      298.07      264.05     33.05 o 
   3  18  18        0.03       22.59     37.50 o 
   4  18  18       47.66       43.32     38.14 o 
   5  18  18       57.08       42.81     47.45 o 
   6  18  18       67.96       42.53     55.30 o 
   1  19  18       62.84       50.48     33.92 o 
   2  19  18       18.49       31.21     47.45 o 
   3  19  18     2106.21     2333.53     53.67 o 
   4  19  18       48.89       46.60     39.58 o 
   5  19  18       11.77        1.83     42.71 o 
   6  19  18       12.04        3.18     64.67 o 
   0  20  18       74.86       68.96     56.62 o 
   1  20  18     1518.19     1660.43     40.81 o 
   2  20  18      110.59      104.72     41.45 o 
   3  20  18       34.94       35.21     51.78 o 
   4  20  18      119.88       93.02     49.92 o 
   5  20  18       25.30       26.10     50.02 o 
   6  20  18       30.53       54.72    128.72 o 
   1  21  18        0.34        8.46     39.81 o 
   2  21  18      882.15     1007.11     45.55 o 
   3  21  18       21.91       30.44     54.86 o 
   4  21  18       41.04       39.23     55.60 o 
   5  21  18        4.34       10.79    121.78 o 
   0  22  18      118.73      195.49     65.48 o 
   1  22  18      975.51     1096.35     46.10 o 
   2  22  18      486.26      594.23     61.94 o 
   3  22  18       18.34       19.04     59.23 o 
   4  22  18      531.93      569.93     75.30 o 
   1  23  18       28.84        8.98     51.97 o 
   2  23  18      912.01     1057.99     75.85 o 
   3  23  18     1341.48     1450.72     82.85 o 
   0  24  18      326.41      294.08     80.93 o 
   1  24  18        8.79        4.74     68.91 o 
   2  24  18      597.45      651.28    110.22 o 
   1  25  18      497.67      504.84    127.17 o 
   1   1  19     5268.34     5087.25     52.78 o 
   2   1  19      149.25      150.26     18.39 o 
   3   1  19       22.22       25.60     23.42 o 
   4   1  19      237.99      272.71     29.61 o 
   5   1  19     1465.97     1629.83     72.84 o 
   6   1  19      156.68      127.43     31.06 o 
   7   1  19      111.90      111.48     38.73 o 
   8   1  19        1.78       -2.57     45.79 o 
   9   1  19       20.97       25.08     41.27 o 
   0   2  19     1015.09     1058.44     38.96 o 
   1   2  19      655.83      767.66     25.39 o 
   2   2  19       43.03       42.64     17.46 o 
   3   2  19      908.38      864.68     30.51 o 
   4   2  19      265.51      190.37     42.39 o 
   5   2  19     1463.69     1463.83     34.98 o 
   6   2  19       34.99       19.49     33.06 o 
   7   2  19        4.90        3.58     45.54 o 
   8   2  19      182.10      160.91     46.87 o 
   9   2  19      830.74      795.13     45.57 o 
   1   3  19      897.46      849.07     25.89 o 
   2   3  19        8.49        6.60     21.37 o 
   3   3  19      237.09      227.94     25.34 o 
   4   3  19      898.72      840.10     31.58 o 
   5   3  19      591.23      536.73     25.09 o 
   6   3  19       57.11       28.00     33.76 o 
   7   3  19      194.39      176.34     51.70 o 
   8   3  19        8.38       13.57     41.93 o 
   9   3  19        5.35       16.94     47.70 o 
   0   4  19     2792.67     2953.43     41.86 o 
   1   4  19     2673.86     2719.15     34.75 o 
   2   4  19      226.98      253.11     18.60 o 
   3   4  19     2311.45     2191.49     37.18 o 
   4   4  19       62.90       63.34     22.31 o 
   5   4  19     1095.66     1137.74     36.16 o 
   6   4  19      774.65      719.87     34.89 o 
   7   4  19        1.75        7.46     47.03 o 
   8   4  19       17.21       13.22     42.01 o 
   9   4  19      432.05      429.01     47.39 o 
   1   5  19     8200.30     8034.27     65.74 o 
   2   5  19     2572.29     2518.44     59.86 o 
   3   5  19       13.27       18.98     19.30 o 
   4   5  19      463.50      470.68     23.30 o 
   5   5  19      223.54      205.52     24.02 o 
   6   5  19       10.41       18.54     33.52 o 
   7   5  19      282.48      277.94     41.09 o 
   8   5  19        7.17       14.45     44.31 o 
   9   5  19        4.54       18.61     53.32 o 
   0   6  19     2054.57     1989.45     47.09 o 
   1   6  19     4994.39     4896.03     71.09 o 
   2   6  19     1853.78     1823.59     33.61 o 
   3   6  19      325.32      309.75     21.03 o 
   4   6  19      608.02      607.21     24.40 o 
   5   6  19      248.29      248.72     26.77 o 
   6   6  19       33.36       51.15     34.09 o 
   7   6  19       36.86       45.76     44.77 o 
   8   6  19        6.37       13.99     46.57 o 
   9   6  19        1.51        5.25     57.60 o 
   1   7  19     1461.74     1456.97     30.25 o 
   2   7  19     1265.71     1270.57     29.08 o 
   3   7  19      187.20      176.54     19.71 o 
   4   7  19     1152.50     1134.74     27.15 o 
   5   7  19     4367.80     4573.82     69.36 o 
   6   7  19       94.20       90.23     35.94 o 
   7   7  19      621.37      679.07     37.40 o 
   8   7  19       66.88      107.21     44.37 o 
   9   7  19      113.36      101.70     56.63 o 
   0   8  19      195.19      222.75     37.00 o 
   1   8  19     4247.15     4319.52     47.90 o 
   2   8  19        6.69        0.65     19.11 o 
   3   8  19        9.62       11.88     21.61 o 
   4   8  19     1275.63     1262.63     28.14 o 
   5   8  19      768.29      759.58     35.41 o 
   6   8  19       26.45       41.85     32.02 o 
   7   8  19      104.63       90.18     35.23 o 
   8   8  19        2.94       -2.28     49.10 o 
   9   8  19       17.56        5.15     86.79 o 
   1   9  19      640.64      620.17     26.58 o 
   2   9  19     2313.68     2316.97     38.14 o 
   3   9  19       89.39      111.33     22.26 o 
   4   9  19        3.84       20.19     24.03 o 
   5   9  19      115.45      119.68     34.44 o 
   6   9  19        3.92        8.04     34.40 o 
   7   9  19       90.82       62.99     35.19 o 
   8   9  19       34.27        7.96     54.90 o 
   0  10  19      851.65      832.41     53.18 o 
   1  10  19     4607.15     4580.61     85.37 o 
   2  10  19       89.52       69.27     33.25 o 
   3  10  19      875.75      916.59     28.56 o 
   4  10  19       74.33       53.14     35.99 o 
   5  10  19      771.16      830.81     32.74 o 
   6  10  19      523.85      474.44     35.75 o 
   7  10  19        0.39       -2.29     44.36 o 
   8  10  19      283.00      293.65     58.51 o 
   1  11  19      847.93      854.41     30.36 o 
   2  11  19      833.91      780.00     39.44 o 
   3  11  19        0.08       20.43     28.38 o 
   4  11  19       61.79       33.83     39.44 o 
   5  11  19      541.25      513.91     36.61 o 
   6  11  19      123.40      113.04     37.25 o 
   7  11  19       64.52       39.70     45.72 o 
   8  11  19       16.97       14.50     54.79 o 
   0  12  19        5.08       -4.62     43.93 o 
   1  12  19       68.39       80.10     25.95 o 
   2  12  19       63.04       54.62     35.99 o 
   3  12  19      326.02      315.28     38.13 o 
   4  12  19        1.07        7.64     33.99 o 
   5  12  19      115.44      118.03     33.84 o 
   6  12  19       65.58       78.50     38.73 o 
   7  12  19       36.73       13.35     45.39 o 
   8  12  19        4.86        6.08     53.17 o 
   1  13  19     1711.72     1731.53     41.78 o 
   2  13  19      726.83      675.20     31.02 o 
   3  13  19      370.73      382.44     33.10 o 
   4  13  19       13.85        0.18     37.79 o 
   5  13  19      471.59      463.21     37.44 o 
   6  13  19        1.28        5.04     40.96 o 
   7  13  19       77.45       81.99     47.81 o 
   8  13  19       13.53      -15.41    117.15 o 
   0  14  19     1815.82     1755.14     53.40 o 
   1  14  19       19.28       25.09     26.81 o 
   2  14  19       88.25       52.16     31.97 o 
   3  14  19       42.23       44.08     36.84 o 
   4  14  19        0.34      -10.23     33.04 o 
   5  14  19       29.08       29.17     37.87 o 
   6  14  19       58.83       31.49     42.06 o 
   7  14  19       12.90       16.13     50.35 o 
   8  14  19       59.16       60.89    114.07 o 
   1  15  19      982.53      942.49     30.99 o 
   2  15  19       15.41        5.06     33.05 o 
   3  15  19      100.83       76.69     30.65 o 
   4  15  19        6.69       16.40     35.10 o 
   5  15  19      858.98      922.91     38.77 o 
   6  15  19        9.73        1.08     46.50 o 
   7  15  19      124.48      119.82     53.26 o 
   0  16  19       51.39       72.02     42.66 o 
   1  16  19      417.76      445.80     27.52 o 
   2  16  19     1101.16     1032.84     35.18 o 
   3  16  19      166.22      162.82     34.20 o 
   4  16  19      336.28      348.12     36.45 o 
   5  16  19      649.05      659.24     41.28 o 
   6  16  19      412.55      412.64     49.63 o 
   7  16  19        8.52       25.93     64.90 o 
   1  17  19      180.78      149.50     33.62 o 
   2  17  19      258.86      222.98     35.81 o 
   3  17  19       28.67       28.46     32.81 o 
   4  17  19      123.79      142.91     40.84 o 
   5  17  19      279.94      317.01     46.52 o 
   6  17  19        0.10       19.99     63.16 o 
   0  18  19      370.24      376.98     40.31 o 
   1  18  19      632.77      674.26     37.76 o 
   2  18  19       61.35       71.25     43.02 o 
   3  18  19      181.80      190.49     40.98 o 
   4  18  19       47.65       62.89     37.04 o 
   5  18  19      269.38      315.80     48.56 o 
   6  18  19      108.94      123.87     61.18 o 
   1  19  19     1424.38     1452.61     38.28 o 
   2  19  19      325.28      301.67     48.69 o 
   3  19  19       37.43       46.30     41.10 o 
   4  19  19      274.90      253.54     47.69 o 
   5  19  19      408.53      438.60     44.79 o 
   6  19  19       55.21       48.56    117.15 o 
   0  20  19      488.64      464.36     57.95 o 
   1  20  19      254.77      268.07     36.45 o 
   2  20  19       72.22       74.02     43.68 o 
   3  20  19        4.92       26.47     54.67 o 
   4  20  19      369.43      357.87     48.55 o 
   5  20  19       57.08       38.04     57.60 o 
   1  21  19      838.78      908.68     42.63 o 
   2  21  19      829.74      989.40     46.33 o 
   3  21  19       17.68       23.96     60.61 o 
   4  21  19       26.65       10.55     58.51 o 
   5  21  19      788.85      702.92    124.09 o 
   0  22  19      347.48      444.37     64.75 o 
   1  22  19      657.92      633.76     49.62 o 
   2  22  19        7.95       -2.20     63.85 o 
   3  22  19      225.60      262.18     61.64 o 
   1  23  19       34.86       48.10     55.95 o 
   2  23  19       93.93      122.75     85.86 o 
   3  23  19       28.51       12.33    131.03 o 
   0  24  19      260.20      246.41     81.12 o 
   1  24  19     2278.83     2570.32     62.88 o 
   0   0  20     2317.54     2245.96     77.07 o 
   1   0  20     1041.58      961.17     40.83 o 
   2   0  20      200.86      235.44     29.12 o 
   3   0  20       20.42       17.73     35.45 o 
   4   0  20       67.19       49.33     40.85 o 
   5   0  20      185.85      156.46     51.64 o 
   6   0  20     1726.68     1684.86     80.16 o 
   7   0  20      758.46      780.68     52.03 o 
   8   0  20       50.18       39.31     83.24 o 
   9   0  20      373.09      418.02     60.22 o 
   1   1  20     1917.89     1949.50     36.28 o 
   2   1  20     1370.81     1251.46     30.66 o 
   3   1  20      872.84      846.33     31.36 o 
   4   1  20      462.42      336.75     32.70 o 
   5   1  20      439.49      365.19     29.22 o 
   6   1  20        1.13        7.95     41.38 o 
   7   1  20      574.87      504.92     47.96 o 
   8   1  20      111.11       87.22     49.45 o 
   9   1  20       35.80       19.86     43.36 o 
   0   2  20     3067.29     3030.74     62.12 o 
   1   2  20     1248.47     1157.47     29.43 o 
   2   2  20      297.06      243.08     19.93 o 
   3   2  20      282.16      256.55     22.66 o 
   4   2  20      312.09      228.71     30.76 o 
   5   2  20      173.42      178.47     25.43 o 
   6   2  20      283.73      239.13     33.66 o 
   7   2  20      623.77      572.88     48.39 o 
   8   2  20      118.34      132.11     50.24 o 
   9   2  20       82.88       99.13     47.86 o 
   1   3  20     1278.25     1262.66     30.88 o 
   2   3  20     1504.04     1558.21     38.97 o 
   3   3  20     3217.59     3360.72     53.54 o 
   4   3  20     1197.61     1138.04     47.13 o 
   5   3  20      230.94      210.57     26.09 o 
   6   3  20       80.69       43.59     36.23 o 
   7   3  20      253.37      273.58     72.07 o 
   8   3  20       77.48       70.77     43.83 o 
   9   3  20       91.02       89.77     48.82 o 
   0   4  20     3842.52     3858.40     57.23 o 
   1   4  20        7.33        3.34     16.53 o 
   2   4  20       38.12       16.13     19.12 o 
   3   4  20     2214.13     2062.61     41.95 o 
   4   4  20      454.47      402.55     28.27 o 
   5   4  20      373.17      327.76     25.51 o 
   6   4  20       86.35       93.49     35.39 o 
   7   4  20        2.75       -6.10     48.82 o 
   8   4  20       53.31       34.02     43.68 o 
   9   4  20        3.00       27.70     49.49 o 
   1   5  20     1519.03     1512.49     27.90 o 
   2   5  20     1232.64     1276.06     29.65 o 
   3   5  20     1680.54     1630.44     43.72 o 
   4   5  20      611.21      619.86     35.27 o 
   5   5  20      500.67      453.65     25.64 o 
   6   5  20       50.56       27.74     35.29 o 
   7   5  20        8.34       20.92     44.30 o 
   8   5  20       30.59       38.29     47.45 o 
   9   5  20        1.06        4.18     57.29 o 
   0   6  20      473.64      421.16     32.65 o 
   1   6  20      451.44      451.06     21.35 o 
   2   6  20       24.34       22.18     22.51 o 
   3   6  20       60.26       42.57     21.13 o 
   4   6  20      895.03      916.90     28.86 o 
   5   6  20        2.14        5.71     27.98 o 
   6   6  20     1188.95     1201.28     42.31 o 
   7   6  20     1032.80     1123.47     46.66 o 
   8   6  20      297.63      284.73     47.08 o 
   9   6  20      162.66      139.47     67.84 o 
   1   7  20     1830.58     1769.36     33.07 o 
   2   7  20      182.90      136.97     20.79 o 
   3   7  20        3.16       10.09     21.34 o 
   4   7  20      153.77      139.02     22.84 o 
   5   7  20       20.27       26.34     32.31 o 
   6   7  20      103.84       97.71     38.33 o 
   7   7  20       10.15       20.23     40.91 o 
   8   7  20        1.09       -0.32     45.91 o 
   9   7  20       40.19       50.88     88.46 o 
   0   8  20      270.52      269.76     42.39 o 
   1   8  20       21.62       21.28     19.52 o 
   2   8  20      985.14      964.47     27.45 o 
   3   8  20      327.48      280.97     22.76 o 
   4   8  20       80.85       56.06     22.56 o 
   5   8  20        0.82       10.91     35.59 o 
   6   8  20     1984.31     2225.61     59.18 o 
   7   8  20      574.74      562.02     36.69 o 
   8   8  20       69.04       97.13     50.19 o 
   1   9  20      475.88      447.79     29.80 o 
   2   9  20     3160.02     3191.77     44.62 o 
   3   9  20     4718.94     4701.85     84.18 o 
   4   9  20      690.67      671.66     27.72 o 
   5   9  20      315.01      279.14     37.36 o 
   6   9  20      170.05      160.23     35.60 o 
   7   9  20      131.69      108.29     35.99 o 
   8   9  20       15.39       29.46     58.33 o 
   0  10  20     4913.72     4761.69    111.76 o 
   1  10  20      340.96      281.58     30.46 o 
   2  10  20       59.66       44.46     34.77 o 
   3  10  20       44.48       43.43     25.38 o 
   4  10  20       98.68      112.33     31.76 o 
   5  10  20       24.31       31.82     33.50 o 
   6  10  20        0.08       20.62     43.42 o 
   7  10  20       84.33       59.86     44.15 o 
   8  10  20       73.12       74.83     59.96 o 
   1  11  20        5.78       16.56     25.76 o 
   2  11  20       11.12       35.63     36.64 o 
   3  11  20     1617.08     1573.45     42.85 o 
   4  11  20     1653.83     1653.60     59.59 o 
   5  11  20       44.06       55.88     37.18 o 
   6  11  20       55.90       54.88     39.95 o 
   7  11  20      453.46      452.08     46.75 o 
   8  11  20       25.86       28.13     55.88 o 
   0  12  20     3728.25     3606.97     69.60 o 
   1  12  20      342.09      337.29     27.18 o 
   2  12  20      984.08      908.88     42.68 o 
   3  12  20        0.88       24.59     40.93 o 
   4  12  20      257.10      247.53     36.71 o 
   5  12  20       67.50       41.20     41.98 o 
   6  12  20      882.30      944.75     45.06 o 
   7  12  20      174.82      165.19     48.52 o 
   8  12  20       17.71       25.43    114.84 o 
   1  13  20     1196.25     1214.73     37.90 o 
   2  13  20       33.18       22.42     30.79 o 
   3  13  20      519.71      551.07     33.17 o 
   4  13  20      746.99      784.97     39.26 o 
   5  13  20       67.47       41.89     38.36 o 
   6  13  20        0.01        1.91     41.72 o 
   7  13  20        6.18       19.42     52.01 o 
   8  13  20       33.33       22.35    119.47 o 
   0  14  20     3032.67     3061.41     94.80 o 
   1  14  20      426.45      432.67     27.47 o 
   2  14  20        0.33       -0.41     34.87 o 
   3  14  20      360.76      352.03     38.65 o 
   4  14  20       92.06       69.41     35.66 o 
   5  14  20       94.67       94.63     38.36 o 
   6  14  20      531.97      490.98     43.05 o 
   7  14  20      673.21      719.37     51.21 o 
   1  15  20     1270.42     1411.82     36.38 o 
   2  15  20      341.74      320.31     34.69 o 
   3  15  20      362.65      324.76     33.59 o 
   4  15  20      839.90      889.10     36.72 o 
   5  15  20      243.55      236.42     40.72 o 
   6  15  20       38.73       23.39     48.21 o 
   7  15  20       65.82       62.84     65.74 o 
   0  16  20      131.24      255.89     60.89 o 
   1  16  20       91.88       77.11     29.38 o 
   2  16  20       15.30       36.18     33.59 o 
   3  16  20       78.86       88.57     34.30 o 
   4  16  20       80.43       69.01     38.64 o 
   5  16  20       36.39       47.30     45.03 o 
   6  16  20       61.05       57.38     51.66 o 
   7  16  20       65.92       10.02    120.24 o 
   1  17  20      344.00      250.76     35.03 o 
   2  17  20      509.19      431.46     36.15 o 
   3  17  20      409.67      380.84     33.93 o 
   4  17  20     1616.01     1790.71     48.69 o 
   5  17  20      110.77       82.70     49.16 o 
   6  17  20        5.43        9.18     64.35 o 
   0  18  20     1175.98     1402.86     47.29 o 
   1  18  20       58.99       64.59     36.35 o 
   2  18  20       21.78       40.30     44.00 o 
   3  18  20      140.07      133.51     43.77 o 
   4  18  20        0.47       -1.69     40.12 o 
   5  18  20        6.85        0.80     49.41 o 
   6  18  20      188.89      179.77     64.99 o 
   1  19  20       11.45        2.39     36.04 o 
   2  19  20       24.92       21.93     47.73 o 
   3  19  20      373.58      377.13     44.08 o 
   4  19  20      159.88      178.40     49.21 o 
   5  19  20      133.78      122.55     50.95 o 
   0  20  20     1683.22     1724.87     67.01 o 
   1  20  20        0.37       11.41     39.34 o 
   2  20  20      146.62      140.02     44.50 o 
   3  20  20      136.80      140.00     53.99 o 
   4  20  20      380.16      464.72     52.96 o 
   5  20  20      142.04       73.99    124.09 o 
   1  21  20       21.01       25.27     47.56 o 
   2  21  20       35.24       36.15     46.78 o 
   3  21  20      417.14      466.27     63.09 o 
   4  21  20       93.86       96.63     80.19 o 
   0  22  20      711.99      875.59     71.63 o 
   1  22  20       10.96        7.20     59.41 o 
   2  22  20        9.18       -6.10     53.15 o 
   3  22  20       16.56       19.69     66.85 o 
   1  23  20       58.87       54.28     66.12 o 
   2  23  20      225.12      161.09    108.68 o 
   0  24  20      269.23      275.32     84.50 o 
   1  24  20       98.52       73.99    117.92 o 
   1   1  21      288.52      332.92     21.17 o 
   2   1  21     3509.25     3245.95     45.92 o 
   3   1  21      162.40      229.46     24.41 o 
   4   1  21      742.92      671.42     38.40 o 
   5   1  21      207.73      189.46     31.94 o 
   6   1  21      181.14      193.80     35.57 o 
   7   1  21      163.14      113.99     43.58 o 
   8   1  21      517.78      553.05     64.92 o 
   9   1  21        9.11        8.17     46.80 o 
   0   2  21      955.69      935.30     39.61 o 
   1   2  21      354.74      341.20     22.41 o 
   2   2  21     2253.33     2064.74     38.31 o 
   3   2  21       34.09       17.56     26.52 o 
   4   2  21      494.44      581.94     61.66 o 
   5   2  21        1.46       -3.05     25.83 o 
   6   2  21      151.73      105.87     41.56 o 
   7   2  21      530.28      521.80     73.22 o 
   8   2  21      110.74       90.95     53.47 o 
   9   2  21        7.52        5.34     51.05 o 
   1   3  21      207.86      189.59     18.66 o 
   2   3  21       47.18       65.20     23.42 o 
   3   3  21      200.22      145.57     22.96 o 
   4   3  21      111.85      108.10     29.75 o 
   5   3  21      143.53      119.91     26.70 o 
   6   3  21      157.78      129.63     38.03 o 
   7   3  21       20.26       52.37     58.04 o 
   8   3  21        0.90        8.41     53.81 o 
   9   3  21       17.12       30.19     51.51 o 
   0   4  21      942.34     1000.98     40.33 o 
   1   4  21       89.95       77.84     16.42 o 
   2   4  21     1572.92     1590.84     32.96 o 
   3   4  21     1967.22     1945.24     46.17 o 
   4   4  21     1858.76     1827.41     44.95 o 
   5   4  21      274.00      232.12     26.66 o 
   6   4  21        7.26       26.10     47.26 o 
   7   4  21      747.22      743.57     52.45 o 
   8   4  21      678.02      675.50     52.71 o 
   9   4  21      432.77      483.43     69.25 o 
   1   5  21        0.62       -1.61     17.33 o 
   2   5  21      154.18      138.01     19.25 o 
   3   5  21     1791.95     1779.31     40.18 o 
   4   5  21        6.41       29.86     24.58 o 
   5   5  21      189.99      179.53     26.25 o 
   6   5  21        1.62        5.97     36.78 o 
   7   5  21       33.44       44.08     56.48 o 
   8   5  21      219.89      218.33     48.77 o 
   9   5  21       13.58       26.98    121.78 o 
   0   6  21     1522.51     1457.69     46.86 o 
   1   6  21     1671.29     1601.71     31.99 o 
   2   6  21      460.50      414.73     21.78 o 
   3   6  21      191.79      156.09     22.89 o 
   4   6  21      483.55      505.84     25.61 o 
   5   6  21       32.38       19.17     29.13 o 
   6   6  21      144.97      116.25     38.15 o 
   7   6  21       23.87       26.53     46.90 o 
   8   6  21      431.99      400.57     48.83 o 
   1   7  21      351.13      342.42     20.56 o 
   2   7  21      416.99      392.27     24.69 o 
   3   7  21      667.92      623.23     25.00 o 
   4   7  21        7.84        8.12     23.69 o 
   5   7  21      208.52      243.56     33.70 o 
   6   7  21       15.97       23.79     40.72 o 
   7   7  21      488.14      473.18     47.31 o 
   8   7  21      663.90      663.43     48.68 o 
   0   8  21       11.09      -10.79     47.79 o 
   1   8  21      269.61      244.60     26.39 o 
   2   8  21      567.28      491.49     23.47 o 
   3   8  21      403.48      409.87     23.93 o 
   4   8  21      196.38      170.05     23.47 o 
   5   8  21       88.27       49.92     36.76 o 
   6   8  21       99.78       97.00     41.54 o 
   7   8  21       41.22       26.45     42.91 o 
   8   8  21      569.79      573.74     50.61 o 
   1   9  21      698.07      630.34     28.32 o 
   2   9  21       55.53       61.65     22.71 o 
   3   9  21      906.27      872.77     28.72 o 
   4   9  21       17.52       17.46     28.54 o 
   5   9  21        8.73       -7.03     39.26 o 
   6   9  21      179.33      185.77     35.75 o 
   7   9  21        0.45       12.91     39.44 o 
   8   9  21      362.70      413.08     62.59 o 
   0  10  21     1611.78     1554.60     73.22 o 
   1  10  21     1116.86     1055.75     33.91 o 
   2  10  21     2057.42     2078.22     57.61 o 
   3  10  21      162.00      146.87     26.82 o 
   4  10  21     2677.47     2745.37     72.67 o 
   5  10  21      276.59      254.67     39.73 o 
   6  10  21       50.57       41.38     43.28 o 
   7  10  21      124.44       97.88     45.00 o 
   8  10  21      410.98      447.96     64.30 o 
   1  11  21     1402.96     1411.55     45.51 o 
   2  11  21       80.18       98.36     38.40 o 
   3  11  21       54.32       67.25     39.99 o 
   4  11  21      209.29      225.21     45.93 o 
   5  11  21       58.73      101.11     38.81 o 
   6  11  21      124.84      136.33     41.64 o 
   7  11  21      429.61      480.19     46.94 o 
   0  12  21      162.44      154.30     37.73 o 
   1  12  21        1.26       11.49     29.61 o 
   2  12  21     3255.46     3324.76     71.64 o 
   3  12  21       15.19        6.55     44.69 o 
   4  12  21      102.91      103.01     38.27 o 
   5  12  21      153.33      122.90     42.99 o 
   6  12  21      452.01      431.29     43.19 o 
   7  12  21      343.64      312.41     49.59 o 
   8  12  21       82.37       43.16    122.55 o 
   1  13  21       28.42       24.29     32.85 o 
   2  13  21     1592.87     1646.68     54.65 o 
   3  13  21      340.33      337.84     35.62 o 
   4  13  21      116.75      109.98     37.52 o 
   5  13  21       56.12       58.27     38.16 o 
   6  13  21      189.58      205.85     45.32 o 
   7  13  21        0.03       22.08     54.66 o 
   8  13  21      331.84      381.52    121.01 o 
   0  14  21       98.53      102.05     40.05 o 
   1  14  21        0.62       16.95     29.76 o 
   2  14  21       50.00       29.71     37.54 o 
   3  14  21      729.79      726.67     43.09 o 
   4  14  21      255.93      254.61     45.02 o 
   5  14  21        6.34        4.02     41.75 o 
   6  14  21        2.80       17.95     49.34 o 
   7  14  21       49.81       57.36     64.02 o 
   1  15  21      420.89      429.05     31.54 o 
   2  15  21     1853.63     1964.52     51.68 o 
   3  15  21      213.54      160.21     41.22 o 
   4  15  21      475.39      423.51     36.79 o 
   5  15  21       65.26       38.45     43.66 o 
   6  15  21       71.81       41.89     52.80 o 
   7  15  21       17.17       20.81    107.90 o 
   0  16  21       67.51       58.79     46.60 o 
   1  16  21      929.13      956.09     30.89 o 
   2  16  21     1711.89     1693.10     52.65 o 
   3  16  21      262.15      222.62     37.16 o 
   4  16  21      493.48      439.47     41.01 o 
   5  16  21      149.45      120.20     46.71 o 
   6  16  21        0.56       -1.40     54.31 o 
   1  17  21        0.49        8.47     37.37 o 
   2  17  21       99.75       72.50     39.45 o 
   3  17  21       78.32       60.56     40.57 o 
   4  17  21       25.36        1.56     43.48 o 
   5  17  21      160.21      105.15     49.46 o 
   6  17  21       29.39       47.43     66.35 o 
   0  18  21       79.43      130.00     47.14 o 
   1  18  21      117.66       90.43     46.04 o 
   2  18  21      806.65      778.59     49.81 o 
   3  18  21      259.58      265.00     43.23 o 
   4  18  21      221.64      194.54     43.69 o 
   5  18  21       14.83        3.27     54.62 o 
   6  18  21      107.56      128.72    125.63 o 
   1  19  21      442.46      452.66     44.37 o 
   2  19  21      768.35      827.22     51.15 o 
   3  19  21     1719.23     1805.87     51.25 o 
   4  19  21       46.45       60.55     49.83 o 
   5  19  21      407.58      434.09     64.47 o 
   0  20  21       59.82       63.30     64.61 o 
   1  20  21      432.32      466.47     46.59 o 
   2  20  21      237.26      243.28     49.20 o 
   3  20  21       93.41       91.73     58.26 o 
   4  20  21       93.17      127.06     56.11 o 
   5  20  21       29.45       36.23    124.09 o 
   1  21  21        8.05       37.00     57.96 o 
   2  21  21      158.77      204.79     52.32 o 
   3  21  21       41.74       11.70     64.34 o 
   0  22  21      383.51      371.07     74.28 o 
   1  22  21      170.11      166.68     58.93 o 
   2  22  21      287.77      290.29     55.91 o 
   3  22  21        3.53       19.27    131.80 o 
   1  23  21       58.82       47.27     66.70 o 
   0   0  22    17851.08    16878.63    202.71 o 
   1   0  22     1802.57     1626.19    121.01 o 
   2   0  22     1330.23     1497.62     47.95 o 
   3   0  22      310.57      181.13     43.93 o 
   4   0  22      581.20      529.50     53.95 o 
   5   0  22      331.97      353.00     57.04 o 
   6   0  22      453.69      384.61     42.66 o 
   7   0  22      156.97      150.67     57.74 o 
   8   0  22      171.52      150.30    102.51 o 
   9   0  22      101.56       83.29     83.34 o 
   1   1  22      188.31      246.10     21.75 o 
   2   1  22       75.41       51.16     21.40 o 
   3   1  22      758.31      641.94     31.37 o 
   4   1  22      740.14      697.42     40.60 o 
   5   1  22     1078.96     1046.41     47.67 o 
   6   1  22      251.26      241.62     40.91 o 
   7   1  22       11.75        3.51     45.91 o 
   8   1  22        2.67       25.47     73.02 o 
   9   1  22       63.69       48.19     59.38 o 
   0   2  22      394.56      420.50     33.78 o 
   1   2  22      250.34      249.07     20.51 o 
   2   2  22      239.65      176.90     22.35 o 
   3   2  22      718.11      692.72     65.54 o 
   4   2  22      741.38      702.07     42.50 o 
   5   2  22       90.76       81.01     29.87 o 
   6   2  22      899.27      942.65     40.73 o 
   7   2  22        0.21        3.85     82.47 o 
   8   2  22       42.68       24.92     58.55 o 
   9   2  22       12.47       18.10     68.47 o 
   1   3  22       97.02       41.00     19.37 o 
   2   3  22      916.40      849.80     32.77 o 
   3   3  22      999.95     1023.73     30.38 o 
   4   3  22       98.02       73.70     31.37 o 
   5   3  22     1310.02     1378.47     36.44 o 
   6   3  22      561.06      593.88     46.60 o 
   7   3  22       18.47       -5.40     82.47 o 
   8   3  22      252.08      227.13     56.94 o 
   9   3  22      180.93      189.85     88.83 o 
   0   4  22      260.22      232.98     29.61 o 
   1   4  22      118.76       93.33     17.12 o 
   2   4  22       38.00       54.53     22.37 o 
   3   4  22      655.64      585.62     25.54 o 
   4   4  22      394.63      365.55     30.08 o 
   5   4  22       82.76       80.81     29.52 o 
   6   4  22       25.65       14.67     51.74 o 
   7   4  22        2.21       18.45     58.49 o 
   8   4  22       98.72       97.90     54.24 o 
   9   4  22        8.59        8.48    126.40 o 
   1   5  22     1105.89     1034.39     25.43 o 
   2   5  22      572.92      545.09     23.83 o 
   3   5  22     1321.17     1337.56     33.36 o 
   4   5  22      107.45      112.01     30.84 o 
   5   5  22       20.34       28.19     28.69 o 
   6   5  22        0.18        9.64     39.09 o 
   7   5  22        0.12        9.80     59.04 o 
   8   5  22      415.12      428.30     50.49 o 
   9   5  22       46.99        8.48    127.94 o 
   0   6  22     4992.60     5023.25    106.75 o 
   1   6  22       27.93       14.38     20.38 o 
   2   6  22      577.26      571.51     24.02 o 
   3   6  22      364.80      315.11     28.01 o 
   4   6  22     1028.95     1066.22     32.03 o 
   5   6  22      178.25      182.26     31.08 o 
   6   6  22       16.76       19.06     40.70 o 
   7   6  22      110.02      103.61     50.60 o 
   8   6  22      124.10      118.29     52.92 o 
   1   7  22      898.20      840.42     44.94 o 
   2   7  22       81.24       55.35     22.82 o 
   3   7  22      932.24      898.44     28.81 o 
   4   7  22      136.31      129.96     24.84 o 
   5   7  22       38.68       22.53     35.45 o 
   6   7  22       22.42       35.18     42.67 o 
   7   7  22        2.70       14.53     50.84 o 
   8   7  22        1.26       11.50     50.20 o 
   0   8  22     1324.81     1356.52     68.60 o 
   1   8  22      534.12      542.77     29.98 o 
   2   8  22       12.21       18.45     24.25 o 
   3   8  22      153.47      138.32     25.19 o 
   4   8  22     1130.36     1179.92     30.17 o 
   5   8  22      801.25      858.33     39.18 o 
   6   8  22      274.08      232.95     43.56 o 
   7   8  22        0.84        9.02     50.05 o 
   8   8  22      130.21       80.66     56.42 o 
   1   9  22     1809.59     1685.32     54.75 o 
   2   9  22        4.93       18.54     24.13 o 
   3   9  22       15.69       -0.40     26.83 o 
   4   9  22       46.34       38.60     29.34 o 
   5   9  22     1230.28     1226.29     45.44 o 
   6   9  22       30.55       16.56     39.62 o 
   7   9  22        1.62        4.27     40.32 o 
   8   9  22      280.36      318.84     65.29 o 
   0  10  22      141.77      136.42     54.72 o 
   1  10  22      332.91      306.77     32.94 o 
   2  10  22      244.46      199.27     37.42 o 
   3  10  22       72.95       50.46     34.05 o 
   4  10  22      698.31      751.11     37.28 o 
   5  10  22       39.38       25.79     41.27 o 
   6  10  22      457.68      399.08     45.47 o 
   7  10  22        4.82       20.87     48.66 o 
   1  11  22      522.20      473.99     36.24 o 
   2  11  22      683.40      667.35     41.03 o 
   3  11  22      704.80      669.67     51.64 o 
   4  11  22      802.11      754.21     49.37 o 
   5  11  22      949.02     1000.55     44.48 o 
   6  11  22     1116.64     1176.09     50.27 o 
   7  11  22        4.42       18.98     52.50 o 
   0  12  22     1906.06     1985.14     56.95 o 
   1  12  22      114.86       91.72     54.72 o 
   2  12  22       95.75       89.90     39.77 o 
   3  12  22      916.38      904.99     65.13 o 
   4  12  22     2021.70     1973.04     94.67 o 
   5  12  22       81.63       92.96     45.25 o 
   6  12  22      503.03      509.05     45.64 o 
   7  12  22        0.43       42.23     52.91 o 
   1  13  22      185.73      174.96     57.81 o 
   2  13  22      161.91      136.71     43.04 o 
   3  13  22       21.04       19.66     45.74 o 
   4  13  22      160.28      117.44     41.15 o 
   5  13  22       60.53       55.86     42.05 o 
   6  13  22       16.33       14.31     46.50 o 
   7  13  22      146.44      145.64     53.47 o 
   0  14  22     3537.01     3636.09    149.14 o 
   1  14  22      419.23      414.26     36.05 o 
   2  14  22       18.69        9.02     38.86 o 
   3  14  22        0.27       20.45     42.27 o 
   4  14  22      494.95      488.69     44.21 o 
   5  14  22      585.17      620.33     43.93 o 
   6  14  22      988.97     1052.08     49.81 o 
   7  14  22        2.71       19.27    115.61 o 
   1  15  22      232.40      177.48     38.59 o 
   2  15  22       55.58       31.62     47.38 o 
   3  15  22      193.29      209.34     42.10 o 
   4  15  22       18.23        4.18     42.02 o 
   5  15  22      421.77      365.94     43.87 o 
   6  15  22       76.62       82.35     52.71 o 
   7  15  22       12.70        1.54    125.63 o 
   0  16  22      778.38      746.86     48.51 o 
   1  16  22      332.04      334.95     40.98 o 
   2  16  22       19.42        9.74     41.75 o 
   3  16  22        0.73       -1.29     38.27 o 
   4  16  22        7.38       14.92     41.84 o 
   5  16  22       40.80       36.25     50.31 o 
   6  16  22      256.41      274.81     62.58 o 
   1  17  22      221.64      183.51     46.20 o 
   2  17  22       55.26       22.14     39.14 o 
   3  17  22       32.25       37.74     44.19 o 
   4  17  22      195.15      144.60     48.11 o 
   5  17  22      242.25      239.42     53.49 o 
   6  17  22      176.29      226.60    124.09 o 
   0  18  22      869.44     1050.53     47.90 o 
   1  18  22        9.35        8.21     46.80 o 
   2  18  22      282.36      272.92     49.56 o 
   3  18  22       98.37      123.44     47.55 o 
   4  18  22       55.24       48.62     49.80 o 
   5  18  22       91.66       92.50     56.59 o 
   1  19  22      266.00      230.08     43.86 o 
   2  19  22       22.45       29.81     52.49 o 
   3  19  22      801.54      888.14     55.66 o 
   4  19  22        8.54       18.09     55.38 o 
   5  19  22       14.98       45.31     85.54 o 
   0  20  22        8.21      -12.26     70.15 o 
   1  20  22        6.64       21.29     48.23 o 
   2  20  22       34.86       38.71     49.81 o 
   3  20  22      243.62      186.42     58.13 o 
   4  20  22      621.44      658.44     80.35 o 
   1  21  22       27.18       35.72     59.62 o 
   2  21  22       55.72       68.37     54.65 o 
   3  21  22       49.86       47.85     69.36 o 
   0  22  22      648.86      666.86     81.17 o 
   1  22  22      585.31      602.66     64.96 o 
   2  22  22       17.05       -8.37     69.34 o 
   1  23  22      377.67      342.21    114.84 o 
   1   1  23      777.14      690.51     27.67 o 
   2   1  23       37.67        3.39     20.72 o 
   3   1  23      318.71      292.94     28.88 o 
   4   1  23     1087.16     1105.87     49.56 o 
   5   1  23     1106.44     1181.30     52.57 o 
   6   1  23      506.68      444.42     40.22 o 
   7   1  23       96.01       93.08     48.06 o 
   8   1  23       65.43       46.50     75.19 o 
   9   1  23       28.70       33.14    125.63 o 
   0   2  23      701.38      737.55     58.58 o 
   1   2  23      202.31       98.16     20.40 o 
   2   2  23        3.02       -0.31     23.37 o 
   3   2  23      136.12      139.14     26.21 o 
   4   2  23      955.12      930.30     45.15 o 
   5   2  23      241.03      277.02     30.60 o 
   6   2  23      295.77      290.63     41.96 o 
   7   2  23       70.84       75.65     61.33 o 
   8   2  23       18.37        8.06     72.39 o 
   9   2  23       22.84       33.00     89.88 o 
   1   3  23      219.81      213.25     21.13 o 
   2   3  23       70.79       69.09     27.08 o 
   3   3  23      995.91     1008.21     30.56 o 
   4   3  23       41.68       28.69     30.13 o 
   5   3  23      315.08      258.06     31.11 o 
   6   3  23      141.97       99.51     40.85 o 
   7   3  23       62.16       86.71     56.06 o 
   8   3  23      156.06      150.42     54.90 o 
   9   3  23      107.73      124.86    125.63 o 
   0   4  23     8738.30     8819.27    114.46 o 
   1   4  23      473.01      480.94     20.62 o 
   2   4  23     2250.94     2206.69     40.26 o 
   3   4  23      436.96      451.10     24.29 o 
   4   4  23      294.56      281.36     32.18 o 
   5   4  23      561.31      515.80     31.84 o 
   6   4  23     2408.62     2859.48    111.76 o 
   7   4  23      149.06      151.07     89.41 o 
   8   4  23        2.18       16.36     72.57 o 
   9   4  23        0.84      -19.27    131.80 o 
   1   5  23      135.84      153.77     23.15 o 
   2   5  23        4.84        7.91     24.57 o 
   3   5  23       96.95       64.19     25.52 o 
   4   5  23       88.98       86.66     33.10 o 
   5   5  23      701.29      703.56     31.80 o 
   6   5  23      357.55      353.58     51.23 o 
   7   5  23       63.21      107.65     61.81 o 
   8   5  23        4.62       11.32     64.82 o 
   0   6  23      125.25       88.92     30.24 o 
   1   6  23      174.44      155.10     29.21 o 
   2   6  23      157.76      151.93     23.06 o 
   3   6  23      142.31      110.71     25.86 o 
   4   6  23        1.49       15.43     32.71 o 
   5   6  23       13.01        3.30     33.96 o 
   6   6  23      378.08      415.76     43.13 o 
   7   6  23      117.55      146.82     52.00 o 
   8   6  23        7.48       20.83     52.57 o 
   1   7  23        0.53      -12.93     28.90 o 
   2   7  23        6.74        4.11     25.15 o 
   3   7  23      742.26      737.54     27.77 o 
   4   7  23     1209.44     1295.05     31.81 o 
   5   7  23      640.35      589.55     38.12 o 
   6   7  23     1182.02     1189.46     59.27 o 
   7   7  23      232.01      251.59     51.28 o 
   8   7  23       71.91       68.64     55.80 o 
   0   8  23     1149.73     1231.66     70.14 o 
   1   8  23      231.78      194.72     32.09 o 
   2   8  23      454.61      437.24     25.13 o 
   3   8  23      112.64       98.82     27.91 o 
   4   8  23      139.08      141.97     26.18 o 
   5   8  23      308.13      298.84     41.51 o 
   6   8  23      759.10      732.74     44.53 o 
   7   8  23       11.57        1.20     55.79 o 
   8   8  23        0.93       15.81     58.26 o 
   1   9  23        3.79        5.25     34.22 o 
   2   9  23       78.15       49.52     26.42 o 
   3   9  23      503.00      453.25     28.11 o 
   4   9  23      129.10       93.46     31.28 o 
   5   9  23       30.84       37.73     43.68 o 
   6   9  23       87.32      107.51     40.98 o 
   7   9  23        3.04        5.38     42.60 o 
   0  10  23     2284.06     2366.20     90.18 o 
   1  10  23      111.41       83.60     39.06 o 
   2  10  23      363.70      322.17     54.72 o 
   3  10  23        7.96        3.56     35.77 o 
   4  10  23       71.76       75.25     37.82 o 
   5  10  23      119.76       99.65     45.38 o 
   6  10  23     1204.89     1342.98     91.48 o 
   7  10  23      792.31      795.85     48.25 o 
   1  11  23        8.24       26.31     41.08 o 
   2  11  23       39.87       61.41     42.80 o 
   3  11  23     1399.89     1440.14     58.43 o 
   4  11  23      455.73      474.54     49.60 o 
   5  11  23        0.26       24.97     44.05 o 
   6  11  23        1.59        9.10     51.22 o 
   7  11  23      110.62      150.50     52.53 o 
   0  12  23      855.72      888.11     85.17 o 
   1  12  23      443.85      404.53     41.15 o 
   2  12  23        9.67       25.11     42.78 o 
   3  12  23      210.69      195.08     49.04 o 
   4  12  23      968.01      934.30     55.46 o 
   5  12  23      113.20      115.48     47.60 o 
   6  12  23      171.48      187.03     46.80 o 
   7  12  23        9.92       33.01     57.75 o 
   1  13  23        0.41       13.03     44.90 o 
   2  13  23       44.44       34.08     45.49 o 
   3  13  23      255.80      208.43     48.05 o 
   4  13  23       80.95      107.46     42.01 o 
   5  13  23     1125.35     1208.84     51.25 o 
   6  13  23      129.05       90.46     47.34 o 
   7  13  23      147.25      103.28    118.70 o 
   0  14  23      942.07      964.87     49.33 o 
   1  14  23       98.41       96.07     38.93 o 
   2  14  23      125.77      119.70     49.82 o 
   3  14  23      161.70      178.27     42.05 o 
   4  14  23      245.42      229.86     48.20 o 
   5  14  23       70.85       79.85     44.10 o 
   6  14  23      257.13      257.74     51.83 o 
   7  14  23        0.10      -19.27    114.84 o 
   1  15  23      796.97      741.52     52.86 o 
   2  15  23      418.42      449.22     50.06 o 
   3  15  23      285.32      303.94     44.79 o 
   4  15  23       58.04       38.90     40.83 o 
   5  15  23       23.69       31.33     49.65 o 
   6  15  23      281.97      238.53     62.04 o 
   0  16  23       30.29        9.26     54.18 o 
   1  16  23      218.60      251.22     50.96 o 
   2  16  23        0.18       -3.26     47.74 o 
   3  16  23        7.50       14.71     42.37 o 
   4  16  23      727.86      730.32     46.63 o 
   5  16  23       60.68       76.12     51.65 o 
   6  16  23      745.54      774.21     66.56 o 
   1  17  23       10.14       14.50     60.13 o 
   2  17  23      150.60       90.65     50.18 o 
   3  17  23      325.70      339.57     45.05 o 
   4  17  23      114.79      101.80     48.30 o 
   5  17  23      180.41      175.38     55.61 o 
   0  18  23     1400.08     1465.13     51.32 o 
   1  18  23      334.71      331.75     60.62 o 
   2  18  23      456.45      388.94     55.72 o 
   3  18  23      475.85      487.78     48.07 o 
   4  18  23       48.17       46.50     55.24 o 
   5  18  23      212.97      231.34     82.82 o 
   1  19  23      685.62      769.99     67.85 o 
   2  19  23      172.64      189.59     57.53 o 
   3  19  23       73.52       77.14     64.13 o 
   4  19  23       17.98       23.47     56.19 o 
   0  20  23       46.76       19.68     72.41 o 
   1  20  23        7.14        8.01     60.32 o 
   2  20  23      155.55      132.77     64.46 o 
   3  20  23       14.44       40.30     64.99 o 
   1  21  23      884.68     1051.25     63.03 o 
   2  21  23        1.08       11.66     58.36 o 
   0  22  23      526.08      548.00    108.68 o 
   1  22  23       26.25       22.87     83.25 o 
   2  22  23        0.83        4.54     86.53 o 
   0   0  24      684.73      479.41     50.87 o 
   1   0  24      456.11      422.61     32.69 o 
   2   0  24     9527.19     9185.89    194.23 o 
   3   0  24     1549.97     1385.04     73.22 o 
   4   0  24     1704.62     1559.22     80.16 o 
   5   0  24        5.07      -12.33     68.60 o 
   6   0  24        1.15       -1.23     53.28 o 
   7   0  24      431.23      389.43     62.10 o 
   8   0  24      417.01      396.94     96.34 o 
   1   1  24      495.23      389.85     24.57 o 
   2   1  24      150.61      144.75     25.28 o 
   3   1  24        0.79        1.97     31.58 o 
   4   1  24      551.73      606.69     40.83 o 
   5   1  24       33.86       39.05     36.03 o 
   6   1  24      159.80      139.35     42.49 o 
   7   1  24       67.15       79.86     50.56 o 
   8   1  24     1154.24     1172.11     66.48 o 
   0   2  24      455.43      422.80     46.24 o 
   1   2  24      275.25      245.40     22.67 o 
   2   2  24     2044.38     1967.03     41.31 o 
   3   2  24      354.53      362.79     29.34 o 
   4   2  24       85.19       84.30     33.13 o 
   5   2  24      197.17      182.69     35.56 o 
   6   2  24      244.81      242.36     42.89 o 
   7   2  24      667.79      724.98     61.77 o 
   8   2  24      332.23      332.98     65.94 o 
   1   3  24     1479.06     1411.49     35.70 o 
   2   3  24     3588.13     3691.06     51.24 o 
   3   3  24      637.40      669.89     27.95 o 
   4   3  24       58.41       22.50     32.26 o 
   5   3  24      762.07      849.73     32.99 o 
   6   3  24      109.31      111.49     43.52 o 
   7   3  24      139.39      156.79     59.63 o 
   8   3  24      371.62      405.42     59.06 o 
   0   4  24       72.45      213.12     31.25 o 
   1   4  24        0.59       12.81     24.62 o 
   2   4  24      480.62      451.14     24.46 o 
   3   4  24      138.13      146.52     27.79 o 
   4   4  24        0.16        6.55     32.31 o 
   5   4  24      880.50      904.57     34.18 o 
   6   4  24        0.02       10.25     53.13 o 
   7   4  24       28.62       13.39     65.47 o 
   8   4  24      336.95      349.51     55.96 o 
   1   5  24       17.36        2.95     23.67 o 
   2   5  24      136.69      150.70     24.55 o 
   3   5  24      288.57      231.72     25.40 o 
   4   5  24        0.25       13.01     34.13 o 
   5   5  24      185.59      169.15     34.07 o 
   6   5  24      868.91     1003.52     80.93 o 
   7   5  24       42.41       27.75     80.93 o 
   8   5  24      400.04      380.91     79.06 o 
   0   6  24       11.53        4.00     37.87 o 
   1   6  24       37.85       23.20     27.10 o 
   2   6  24     3967.05     4202.08     64.86 o 
   3   6  24      536.35      523.57     28.16 o 
   4   6  24     1931.50     2017.17     58.29 o 
   5   6  24      331.97      302.30     39.98 o 
   6   6  24      119.52      172.54     47.21 o 
   7   6  24      500.56      546.32     67.17 o 
   8   6  24       61.48       87.56     58.17 o 
   1   7  24        2.91      -21.97     35.87 o 
   2   7  24       57.22       45.78     25.73 o 
   3   7  24        0.09        4.34     27.61 o 
   4   7  24        3.51       19.89     31.48 o 
   5   7  24      313.88      299.20     40.11 o 
   6   7  24      179.95      208.32     44.24 o 
   7   7  24       53.07       31.46     53.99 o 
   8   7  24       36.41       29.29    127.94 o 
   0   8  24       15.44       11.56     55.49 o 
   1   8  24       27.72       11.28     30.81 o 
   2   8  24      982.52     1003.37     37.44 o 
   3   8  24       22.21        7.93     29.22 o 
   4   8  24      176.69      170.99     31.49 o 
   5   8  24       26.32       28.85     43.20 o 
   6   8  24      265.71      290.48     48.33 o 
   7   8  24      257.61      229.35     58.22 o 
   1   9  24      113.97      108.53     39.77 o 
   2   9  24      658.40      626.17     35.33 o 
   3   9  24      491.61      513.34     33.99 o 
   4   9  24      200.58      231.48     32.03 o 
   5   9  24       88.30      106.87     44.66 o 
   6   9  24      411.66      474.75     44.54 o 
   7   9  24      150.17      133.69     59.06 o 
   0  10  24       13.86        5.40     57.81 o 
   1  10  24      292.71      295.41     41.15 o 
   2  10  24        7.92       28.00     46.17 o 
   3  10  24       12.06       27.36     37.02 o 
   4  10  24        0.14       12.26     39.42 o 
   5  10  24      140.00      192.68     46.15 o 
   6  10  24      200.96      169.89     51.80 o 
   7  10  24       47.58       77.43     54.62 o 
   1  11  24        8.90        9.20     43.89 o 
   2  11  24     2588.86     2679.92     84.78 o 
   3  11  24        0.41       17.21     50.85 o 
   4  11  24       19.50       42.17     53.63 o 
   5  11  24      160.91      140.32     47.57 o 
   6  11  24      142.85      131.89     54.34 o 
   7  11  24       11.71        2.94     55.41 o 
   0  12  24      147.30      129.76     42.76 o 
   1  12  24        1.14        1.05     45.15 o 
   2  12  24     2351.33     2208.97     87.87 o 
   3  12  24        8.47       23.29     52.24 o 
   4  12  24      121.65      120.14     55.70 o 
   5  12  24      822.39      913.52     49.82 o 
   6  12  24      291.70      267.19     51.22 o 
   7  12  24      229.69      266.68    111.76 o 
   1  13  24        4.17       31.36     46.24 o 
   2  13  24       64.26       58.58     70.91 o 
   3  13  24      496.35      502.50     46.58 o 
   4  13  24      644.35      591.12     45.72 o 
   5  13  24       48.58       25.01     54.33 o 
   6  13  24        0.16        1.39     53.24 o 
   7  13  24      142.62      101.74    115.61 o 
   0  14  24     1132.17     1205.87     52.65 o 
   1  14  24        5.76       19.71     42.35 o 
   2  14  24     3187.51     3581.95     89.65 o 
   3  14  24       13.37       10.55     46.99 o 
   4  14  24      683.61      717.72     49.12 o 
   5  14  24      115.01      132.75     47.27 o 
   6  14  24        5.10       -5.86     57.40 o 
   1  15  24      103.97       68.40     43.17 o 
   2  15  24      272.55      234.37     54.53 o 
   3  15  24       56.19       30.49     47.39 o 
   4  15  24      269.08      236.84     44.60 o 
   5  15  24        4.47       17.52     50.75 o 
   6  15  24        1.17       11.25     66.64 o 
   0  16  24      748.80      750.05     57.65 o 
   1  16  24      123.42      109.12     58.82 o 
   2  16  24       42.82       34.17     50.11 o 
   3  16  24       11.59      -12.37     60.11 o 
   4  16  24        9.51       12.04     47.89 o 
   5  16  24       18.48       28.79     56.31 o 
   1  17  24        2.86       19.55     49.58 o 
   2  17  24      179.10      206.45     51.85 o 
   3  17  24      185.95      170.22     48.41 o 
   4  17  24      208.93      221.73     53.30 o 
   5  17  24      170.72      157.67     66.40 o 
   0  18  24      901.21      965.75     90.95 o 
   1  18  24      271.24      246.44     50.48 o 
   2  18  24      183.08      218.60     55.21 o 
   3  18  24      347.25      342.28     53.40 o 
   4  18  24       76.48      111.14     55.39 o 
   5  18  24      258.56      246.64    126.40 o 
   1  19  24      176.93      170.58     56.52 o 
   2  19  24      136.48      150.55     57.86 o 
   3  19  24      276.02      263.87     64.64 o 
   4  19  24      168.85      117.15    119.47 o 
   0  20  24      341.07      386.92     93.26 o 
   1  20  24      158.18      166.70     53.33 o 
   2  20  24      553.26      657.05     63.98 o 
   3  20  24       94.53       87.15     85.27 o 
   1  21  24      178.47      184.52     69.15 o 
   2  21  24      150.16       94.25     71.77 o 
   1  22  24       35.12       44.70    127.17 o 
   1   1  25        1.32       13.10     23.54 o 
   2   1  25      725.02      721.81     29.36 o 
   3   1  25     2201.59     2108.39     63.45 o 
   4   1  25     3169.08     3235.40     78.19 o 
   5   1  25      797.43      820.17     60.88 o 
   6   1  25        1.84        4.90     47.60 o 
   7   1  25      952.76      990.44     54.51 o 
   8   1  25       30.17       10.32     77.65 o 
   0   2  25     4363.93     4219.18    132.95 o 
   1   2  25      103.76       42.79     23.97 o 
   2   2  25      302.72      259.64     26.25 o 
   3   2  25       69.31       64.67     33.00 o 
   4   2  25      690.51      638.87     35.61 o 
   5   2  25      110.76       96.71     40.53 o 
   6   2  25     1147.30     1272.70     64.27 o 
   7   2  25      662.31      672.20     67.79 o 
   8   2  25        0.24        7.95     81.99 o 
   1   3  25      242.64      214.16     25.95 o 
   2   3  25      434.26      378.77     27.09 o 
   3   3  25        2.12       25.04     27.69 o 
   4   3  25      169.17      161.95     36.01 o 
   5   3  25      693.25      614.35     34.37 o 
   6   3  25      189.95      158.20     47.35 o 
   7   3  25       55.09       53.35     71.93 o 
   8   3  25       52.88       41.67     67.88 o 
   0   4  25     7242.92     7385.99    123.71 o 
   1   4  25       21.46       17.88     23.00 o 
   2   4  25      674.76      614.21     27.10 o 
   3   4  25      267.26      206.42     27.99 o 
   4   4  25     1376.58     1342.81     57.08 o 
   5   4  25        4.56       10.93     33.88 o 
   6   4  25      507.88      508.00     56.36 o 
   7   4  25       23.27       25.29     65.92 o 
   8   4  25       13.87        8.99     71.34 o 
   1   5  25       49.36       55.75     31.59 o 
   2   5  25      584.58      524.15     26.16 o 
   3   5  25      531.04      525.69     30.40 o 
   4   5  25     1619.12     1676.39     47.73 o 
   5   5  25      100.37       96.60     35.78 o 
   6   5  25        6.96       -4.57     58.31 o 
   7   5  25        3.11       20.81     93.26 o 
   8   5  25       66.92       50.10    120.24 o 
   0   6  25        5.50       -2.97     39.23 o 
   1   6  25       55.21       32.96     33.32 o 
   2   6  25      413.25      411.67     34.38 o 
   3   6  25       47.29       40.85     28.99 o 
   4   6  25        4.59       12.82     37.96 o 
   5   6  25      167.54      147.41     35.11 o 
   6   6  25       89.32       79.66     60.55 o 
   7   6  25       60.33       50.10    104.82 o 
   1   7  25      108.93       88.81     30.96 o 
   2   7  25      215.86      163.28     31.52 o 
   3   7  25      741.12      746.02     30.39 o 
   4   7  25     2410.75     2647.17     44.27 o 
   5   7  25      613.05      611.09     51.01 o 
   6   7  25        0.60       24.80     49.98 o 
   7   7  25      394.69      384.00     55.85 o 
   0   8  25      864.40      775.37     63.97 o 
   1   8  25      292.91      249.05     31.77 o 
   2   8  25        0.36       11.23     35.64 o 
   3   8  25       55.36       37.47     32.40 o 
   4   8  25      431.66      449.57     33.64 o 
   5   8  25       37.91       55.10     45.51 o 
   6   8  25      372.38      378.80     50.68 o 
   7   8  25       26.96       26.87     65.20 o 
   1   9  25      439.68      356.34     45.20 o 
   2   9  25        0.92        0.02     38.01 o 
   3   9  25      544.10      517.66     32.27 o 
   4   9  25      627.40      711.15     51.23 o 
   5   9  25       73.96       47.63     47.25 o 
   6   9  25      198.62      217.90     55.65 o 
   7   9  25       69.91       45.89     63.22 o 
   0  10  25     4718.63     5024.51    132.57 o 
   1  10  25       48.50       55.42     47.95 o 
   2  10  25       26.62       25.27     48.72 o 
   3  10  25        8.51       -6.39     39.30 o 
   4  10  25       56.28       35.29     48.78 o 
   5  10  25      208.48      190.32     49.07 o 
   6  10  25       16.34       42.58     56.21 o 
   7  10  25      202.37      225.34     62.71 o 
   1  11  25       55.25       51.33     49.56 o 
   2  11  25        3.05       10.17     51.45 o 
   3  11  25      409.44      321.40     72.45 o 
   4  11  25      668.35      734.48     55.11 o 
   5  11  25       58.77       64.63     64.61 o 
   6  11  25       35.68       41.62     55.37 o 
   7  11  25       83.12      105.59    112.53 o 
   0  12  25     1373.98     1308.73     81.70 o 
   1  12  25        1.13       -1.88     52.83 o 
   2  12  25       10.62       35.15     52.73 o 
   3  12  25       61.76       70.14     52.03 o 
   4  12  25      165.30      142.92     59.36 o 
   5  12  25       28.72       38.76     51.40 o 
   6  12  25      518.05      558.16     51.41 o 
   7  12  25       32.78      -21.58    122.55 o 
   1  13  25      186.45      210.05     50.96 o 
   2  13  25     1375.55     1513.65     59.22 o 
   3  13  25     1431.06     1536.88     65.13 o 
   4  13  25     1804.89     1897.35     79.33 o 
   5  13  25        3.10       33.23     55.81 o 
   6  13  25        3.94       17.60     54.79 o 
   0  14  25       24.14       28.52     71.68 o 
   1  14  25        0.04        1.10     43.00 o 
   2  14  25        2.11       25.88     57.03 o 
   3  14  25       49.41       44.58     49.70 o 
   4  14  25      194.59      206.89     52.56 o 
   5  14  25        2.24       11.85     49.85 o 
   6  14  25       22.17       17.86     65.16 o 
   1  15  25      111.84       80.34     47.87 o 
   2  15  25       26.21       10.02     76.30 o 
   3  15  25      455.11      369.53     47.21 o 
   4  15  25     1199.61     1295.74     69.01 o 
   5  15  25      130.36      103.36     55.81 o 
   0  16  25     2850.39     3073.75    115.61 o 
   1  16  25        6.15       23.12     63.70 o 
   2  16  25      145.81      146.88     58.82 o 
   3  16  25      317.05      293.71     68.81 o 
   4  16  25      392.84      414.92     52.23 o 
   5  16  25       79.07       85.06     62.68 o 
   1  17  25      202.82      188.03     52.25 o 
   2  17  25      126.67      105.97     64.17 o 
   3  17  25       14.79       35.16     50.90 o 
   4  17  25       23.14        7.48     63.06 o 
   5  17  25      294.79      289.80    124.09 o 
   0  18  25      907.77     1120.67     87.87 o 
   1  18  25       13.08       26.89     55.44 o 
   2  18  25       35.52       28.31     71.48 o 
   3  18  25       80.25       84.60     63.07 o 
   4  18  25      366.95      281.32    117.15 o 
   1  19  25       88.54       79.26     60.30 o 
   2  19  25      474.02      519.52     74.66 o 
   3  19  25      142.10       46.92     67.17 o 
   4  19  25      510.81      559.56    124.09 o 
   0  20  25       61.46       14.64    113.30 o 
   1  20  25       32.54       23.58     64.04 o 
   2  20  25       14.88       67.06    130.26 o 
   1  21  25      286.27      313.96     83.40 o 
   0   0  26       72.44       15.41     47.02 o 
   1   0  26      261.40      238.34     40.53 o 
   2   0  26      279.95      282.00     40.78 o 
   3   0  26       72.35       77.07     54.72 o 
   4   0  26     1811.06     1828.99     91.72 o 
   5   0  26       99.09       94.80     79.39 o 
   6   0  26      962.20      989.86     60.46 o 
   7   0  26      151.83      111.76     87.87 o 
   1   1  26      810.06      722.61     31.09 o 
   2   1  26      279.98      234.36     28.23 o 
   3   1  26       13.35       23.94     43.26 o 
   4   1  26        0.01       12.27     47.57 o 
   5   1  26       29.88       12.46     42.92 o 
   6   1  26       29.91       20.13     48.40 o 
   7   1  26       69.89       39.76     54.36 o 
   0   2  26       60.56      167.21     47.40 o 
   1   2  26      306.93      252.63     26.80 o 
   2   2  26       18.99       21.47     26.78 o 
   3   2  26       15.39       22.59     36.78 o 
   4   2  26      140.87      109.70     36.97 o 
   5   2  26     1769.01     1880.47     54.38 o 
   6   2  26       33.89       16.97     51.68 o 
   7   2  26       21.88       15.85     55.27 o 
   1   3  26     1248.27     1406.74     37.96 o 
   2   3  26     1117.23      989.68     31.81 o 
   3   3  26      393.08      416.85     27.93 o 
   4   3  26      148.61      159.53     40.04 o 
   5   3  26      595.83      606.74     44.31 o 
   6   3  26      276.57      284.30     48.57 o 
   7   3  26      520.78      643.76     72.63 o 
   0   4  26      143.90      192.79     44.32 o 
   1   4  26       32.05       25.48     26.97 o 
   2   4  26      264.39      202.19     27.92 o 
   3   4  26       25.95        9.59     29.99 o 
   4   4  26      466.85      478.35     39.92 o 
   5   4  26        5.90       14.76     38.69 o 
   6   4  26        0.00       26.84     61.71 o 
   7   4  26      183.79      170.12     69.99 o 
   8   4  26       39.51       57.04    122.55 o 
   1   5  26     2368.34     2267.54     67.03 o 
   2   5  26      178.51      178.80     34.45 o 
   3   5  26       44.64       35.26     31.15 o 
   4   5  26       88.27       74.98     36.48 o 
   5   5  26       41.51       27.33     39.20 o 
   6   5  26       22.07       50.33     63.90 o 
   7   5  26      102.70       84.49     73.59 o 
   0   6  26       85.45       15.03     37.06 o 
   1   6  26      100.34       78.00     30.76 o 
   2   6  26      158.36      158.95     34.34 o 
   3   6  26      142.71      132.40     31.29 o 
   4   6  26       43.83       71.82     39.46 o 
   5   6  26      474.08      503.35     38.66 o 
   6   6  26       18.15       18.43     59.92 o 
   7   6  26       57.43       13.03     74.01 o 
   1   7  26        1.56       -4.92     36.64 o 
   2   7  26       16.30      -21.57     40.60 o 
   3   7  26      150.17      140.41     33.71 o 
   4   7  26      192.72      181.09     30.86 o 
   5   7  26      209.76      156.13     46.30 o 
   6   7  26       50.17       14.48     55.68 o 
   7   7  26       30.89       15.82     66.28 o 
   0   8  26       18.24       -0.77     63.97 o 
   1   8  26      198.83      218.00     35.63 o 
   2   8  26      513.33      488.29     35.72 o 
   3   8  26       51.86       52.65     33.43 o 
   4   8  26      220.17      212.88     35.39 o 
   5   8  26      980.77      971.20     46.25 o 
   6   8  26      232.28      206.87     66.68 o 
   7   8  26       93.05       98.64     78.14 o 
   1   9  26     4075.48     4139.28    174.96 o 
   2   9  26      500.81      449.58     36.64 o 
   3   9  26      391.06      445.87     39.28 o 
   4   9  26      139.20      118.18     43.74 o 
   5   9  26      250.85      229.67     56.36 o 
   6   9  26      186.71      186.19     56.15 o 
   7   9  26      141.68      117.15    117.15 o 
   0  10  26       55.89       53.18     59.35 o 
   1  10  26        7.48        4.54     44.76 o 
   2  10  26        9.28       20.59     48.12 o 
   3  10  26      175.83      112.05     41.14 o 
   4  10  26        5.33      -21.58     79.39 o 
   5  10  26        0.30      -10.48     65.16 o 
   6  10  26        6.48       11.15     61.23 o 
   1  11  26      404.96      317.06     47.12 o 
   2  11  26      472.45      437.10     51.23 o 
   3  11  26      148.48      131.91     51.94 o 
   4  11  26      343.68      346.84     75.53 o 
   5  11  26      410.03      399.23     69.53 o 
   6  11  26        0.03      -14.65     62.45 o 
   7  11  26      390.76      414.66    125.63 o 
   0  12  26      176.83      155.69     67.06 o 
   1  12  26      393.64      324.67     51.09 o 
   2  12  26       41.84       47.04     54.43 o 
   3  12  26        3.75       15.15     58.59 o 
   4  12  26       19.54       58.12     64.30 o 
   5  12  26     1552.22     1566.11     57.46 o 
   6  12  26        5.96       54.27     78.88 o 
   1  13  26      324.12      300.68     56.48 o 
   2  13  26      599.35      523.34     84.01 o 
   3  13  26       52.93       90.18     84.78 o 
   4  13  26      112.53      136.15     51.66 o 
   5  13  26        6.62       28.63     60.06 o 
   6  13  26        0.00      -24.72     82.27 o 
   0  14  26      706.90      753.79     80.93 o 
   1  14  26       61.99       33.53     46.69 o 
   2  14  26      434.35      397.71     80.16 o 
   3  14  26       95.12       70.08     58.36 o 
   4  14  26      591.86      688.91     63.01 o 
   5  14  26      427.43      405.67     53.54 o 
   6  14  26      699.32      715.25    116.38 o 
   1  15  26      433.14      394.28     49.65 o 
   2  15  26      433.02      393.75     59.41 o 
   3  15  26       91.87      106.99     66.20 o 
   4  15  26        2.89       21.20     59.15 o 
   5  15  26        0.55        3.42     65.36 o 
   0  16  26       58.39       80.93     88.64 o 
   1  16  26       19.29        2.40     64.61 o 
   2  16  26      110.39       87.13     54.14 o 
   3  16  26       87.73       70.49     75.23 o 
   4  16  26       86.01      111.24     54.86 o 
   5  16  26       51.69       49.33    124.86 o 
   1  17  26     1138.08     1261.16     54.99 o 
   2  17  26      702.77      735.15     58.55 o 
   3  17  26       34.79       52.58     51.68 o 
   4  17  26        6.92       12.81     78.28 o 
   1  18  26       33.73       42.86     61.84 o 
   2  18  26       29.89       16.34     61.66 o 
   3  18  26        1.17       -7.86     66.81 o 
   4  18  26        8.54      -11.56    124.09 o 
   1  19  26       77.11       78.39     81.41 o 
   2  19  26       21.72        0.83     68.29 o 
   0  20  26       78.41      131.80    120.24 o 
   1  20  26       55.72       57.81    123.32 o 
   2  20  26       68.46       61.70     92.26 o 
   1   1  27      808.50      778.68     32.75 o 
   2   1  27       15.79       -2.33     30.49 o 
   3   1  27     1513.84     1641.00     61.58 o 
   4   1  27      175.49      122.60     48.39 o 
   5   1  27      191.30      162.59     43.79 o 
   6   1  27      291.27      192.14     52.39 o 
   7   1  27       21.41       17.21     64.06 o 
   0   2  27      970.60      857.79     45.49 o 
   1   2  27     1111.36     1066.21     36.12 o 
   2   2  27        3.14       -4.97     30.24 o 
   3   2  27      301.07      278.26     30.43 o 
   4   2  27       71.12       47.97     40.43 o 
   5   2  27      529.89      499.15     45.23 o 
   6   2  27      244.73      239.33     50.63 o 
   7   2  27        7.35        3.89     72.42 o 
   1   3  27       47.73       90.89     29.99 o 
   2   3  27      634.37      597.16     36.23 o 
   3   3  27      141.80       97.18     33.47 o 
   4   3  27       21.83       33.18     39.26 o 
   5   3  27       18.84       26.65     43.93 o 
   6   3  27      118.27       94.51     67.01 o 
   7   3  27      290.28      327.62     70.39 o 
   0   4  27       73.07       31.37     43.20 o 
   1   4  27     1157.83     1122.73     36.71 o 
   2   4  27      150.72      131.61     35.27 o 
   3   4  27      143.12      140.71     32.08 o 
   4   4  27       26.56       -5.20     42.05 o 
   5   4  27        6.26        9.69     39.87 o 
   6   4  27       39.29       47.21     63.87 o 
   7   4  27     1104.59     1250.72    119.85 o 
   1   5  27      163.09      180.74     32.99 o 
   2   5  27      226.02      182.04     36.71 o 
   3   5  27       91.10       79.50     32.56 o 
   4   5  27        7.15        2.95     42.87 o 
   5   5  27       25.76       19.70     40.11 o 
   6   5  27      259.86      273.64     65.07 o 
   7   5  27       48.86       52.07     77.55 o 
   0   6  27       25.21       -1.05     47.41 o 
   1   6  27      214.29      206.47     36.05 o 
   2   6  27      112.70       88.92     37.15 o 
   3   6  27      444.34      440.35     33.89 o 
   4   6  27      286.67      339.05     61.02 o 
   5   6  27       13.57       21.94     49.85 o 
   6   6  27      221.00      209.45     68.58 o 
   7   6  27      115.02       55.50     80.08 o 
   1   7  27      772.27      763.90     45.07 o 
   2   7  27      252.42      297.03     37.59 o 
   3   7  27     2572.53     2614.47     59.48 o 
   4   7  27      625.61      708.76     36.98 o 
   5   7  27        0.39       -2.84     50.03 o 
   6   7  27       72.38       77.14     70.30 o 
   7   7  27        2.43       10.02    118.70 o 
   0   8  27       15.57       28.52     67.83 o 
   1   8  27      378.24      380.62     36.95 o 
   2   8  27       13.70        4.89     37.64 o 
   3   8  27     1418.19     1564.63     55.04 o 
   4   8  27      104.86      110.26     38.33 o 
   5   8  27       10.58       11.99     49.73 o 
   6   8  27       53.50       69.53     59.84 o 
   7   8  27       33.60       31.60    107.90 o 
   1   9  27      642.18      595.20     55.49 o 
   2   9  27        0.96       -6.86     40.69 o 
   3   9  27     1061.97     1035.42     42.72 o 
   4   9  27        2.90       -0.57     47.65 o 
   5   9  27      128.99      108.73     50.70 o 
   6   9  27      189.19      202.70     59.85 o 
   0  10  27      507.76      463.99     77.07 o 
   1  10  27      577.23      542.94     49.76 o 
   2  10  27       11.11       13.10     73.99 o 
   3  10  27      486.02      458.34     55.88 o 
   4  10  27       16.45        6.53     64.68 o 
   5  10  27       14.04       26.12     63.76 o 
   6  10  27       71.93      100.42     77.65 o 
   1  11  27       82.52       58.58     52.87 o 
   2  11  27       13.13       20.59     51.15 o 
   3  11  27      646.53      641.26     73.22 o 
   4  11  27      356.69      367.89     60.24 o 
   5  11  27      286.22      270.53     91.72 o 
   6  11  27        3.51       -6.63     81.74 o 
   0  12  27       16.73        3.85     80.93 o 
   1  12  27      452.16      440.43     53.77 o 
   2  12  27        0.93       -4.24     56.14 o 
   3  12  27        1.25       28.52     61.59 o 
   4  12  27      201.45      178.04     93.26 o 
   5  12  27        4.67       41.07     61.38 o 
   6  12  27      176.89      145.88     86.11 o 
   1  13  27      781.10      881.36     59.94 o 
   2  13  27      333.91      318.32     94.03 o 
   3  13  27      779.40      768.55     65.29 o 
   4  13  27       71.34       31.26     68.12 o 
   5  13  27      234.39      298.52     60.81 o 
   6  13  27       83.96       67.06    127.17 o 
   0  14  27       79.91       43.16     90.18 o 
   1  14  27       20.36       16.90     62.56 o 
   2  14  27       10.03        8.48     84.01 o 
   3  14  27       33.50       31.13     51.31 o 
   4  14  27       58.28       60.12     70.08 o 
   5  14  27       18.85       33.88     81.48 o 
   1  15  27      151.41      117.72     67.57 o 
   2  15  27       37.47       41.14     68.48 o 
   3  15  27     1013.93     1016.93     73.97 o 
   4  15  27        3.01       13.61     64.96 o 
   5  15  27       22.31       -9.25    123.32 o 
   0  16  27      104.72       98.66    103.28 o 
   1  16  27      354.44      338.36     90.95 o 
   2  16  27      115.40      108.37     58.85 o 
   3  16  27       12.99       17.64     75.17 o 
   4  16  27       67.14       41.72     65.13 o 
   1  17  27        5.19       17.36     76.75 o 
   2  17  27      138.91      134.84     62.21 o 
   3  17  27       34.23       46.20     64.77 o 
   4  17  27       15.13       21.58    121.78 o 
   1  18  27      535.25      485.30     81.79 o 
   2  18  27       52.24       59.08     66.15 o 
   3  18  27       32.30       -3.08    122.55 o 
   1  19  27      569.77      508.69    130.26 o 
   2  19  27      460.91      489.48     92.17 o 
   0   0  28       74.11      100.97     54.72 o 
   1   0  28        0.10       15.90     42.03 o 
   2   0  28      787.73      690.85    108.68 o 
   3   0  28      988.29     1033.57     79.39 o 
   4   0  28      735.43      817.76     73.99 o 
   5   0  28      204.31      198.08     90.95 o 
   6   0  28     1468.21     1613.46     70.45 o 
   7   0  28      618.93      578.83     98.66 o 
   1   1  28     1066.04     1054.31     36.57 o 
   2   1  28       35.78        5.16     32.64 o 
   3   1  28      462.13      478.03     51.22 o 
   4   1  28      215.29      182.54     53.28 o 
   5   1  28       81.70       53.03     51.44 o 
   6   1  28       37.11       35.67     49.49 o 
   7   1  28      175.23      130.40     61.18 o 
   0   2  28        2.16       36.72     39.06 o 
   1   2  28        0.90       22.42     32.11 o 
   2   2  28      262.07      222.48     35.02 o 
   3   2  28       93.26       60.96     33.95 o 
   4   2  28      439.52      475.44     43.36 o 
   5   2  28       76.08       81.37     47.63 o 
   6   2  28       12.55       12.57     57.67 o 
   7   2  28        4.15        7.03     64.70 o 
   1   3  28     1330.00     1350.87     39.46 o 
   2   3  28     1372.43     1429.01     47.43 o 
   3   3  28        1.64        6.24     33.87 o 
   4   3  28      850.17      911.09     42.84 o 
   5   3  28        0.37        7.83     49.95 o 
   6   3  28      174.65      168.40     64.44 o 
   7   3  28      504.71      506.96     65.58 o 
   0   4  28       27.41       64.03     46.83 o 
   1   4  28       18.29       36.89     29.48 o 
   2   4  28        9.02       13.81     37.75 o 
   3   4  28      260.01      206.30     34.83 o 
   4   4  28       91.59       77.16     44.10 o 
   5   4  28       89.27       81.15     49.27 o 
   6   4  28        1.93       17.98     73.02 o 
   7   4  28       25.56       25.18     77.88 o 
   1   5  28     1500.66     1546.30     50.10 o 
   2   5  28      150.97      194.98     39.78 o 
   3   5  28       22.77        8.06     44.02 o 
   4   5  28       89.11       79.85     43.51 o 
   5   5  28      556.22      565.40     44.33 o 
   6   5  28      834.25      922.12     68.70 o 
   7   5  28       33.00       44.91     84.34 o 
   0   6  28        0.49      -13.16     43.30 o 
   1   6  28        2.72        1.82     35.56 o 
   2   6  28     2372.67     2610.11     60.81 o 
   3   6  28      186.80      111.31     40.01 o 
   4   6  28      516.24      455.57     43.88 o 
   5   6  28      500.75      479.41     49.88 o 
   6   6  28      150.40      138.57     76.79 o 
   7   6  28      180.84      212.73    124.09 o 
   1   7  28        0.31        5.46     40.60 o 
   2   7  28        2.17        3.10     39.88 o 
   3   7  28       15.28       35.38     42.67 o 
   4   7  28       36.21       37.21     42.39 o 
   5   7  28       97.29       81.04     49.60 o 
   6   7  28      104.22       74.10     71.37 o 
   0   8  28        2.31      -16.19     67.06 o 
   1   8  28        0.38      -14.09     54.75 o 
   2   8  28     1485.73     1650.45     51.19 o 
   3   8  28       77.16      107.49     46.55 o 
   4   8  28       30.52       28.20     43.03 o 
   5   8  28       95.87       56.83     52.43 o 
   6   8  28      160.16      149.54     70.28 o 
   1   9  28     2295.44     2467.67     75.41 o 
   2   9  28      340.37      337.36     43.74 o 
   3   9  28       28.38       12.90     48.30 o 
   4   9  28      198.68      208.73     61.76 o 
   5   9  28      237.22      156.90     55.60 o 
   6   9  28       52.47       74.07     64.09 o 
   0  10  28       18.29       19.27     70.14 o 
   1  10  28        4.55       10.41     57.77 o 
   2  10  28       64.74       69.05     57.06 o 
   3  10  28      248.78      141.82     93.26 o 
   4  10  28        1.35      -13.75     67.96 o 
   5  10  28       17.06        3.51     68.38 o 
   6  10  28      362.09      361.33     79.21 o 
   1  11  28     1421.43     1354.81     63.16 o 
   2  11  28     1176.03     1251.56     59.48 o 
   3  11  28       18.56       15.41     92.49 o 
   4  11  28      280.90      216.95     68.91 o 
   5  11  28      264.83      278.27     68.94 o 
   6  11  28      279.52      342.98    121.01 o 
   0  12  28       38.07       22.35     84.78 o 
   1  12  28      164.27      149.46     61.17 o 
   2  12  28      407.52      343.84     58.59 o 
   3  12  28      279.57      237.67     61.87 o 
   4  12  28      328.99      312.63     66.63 o 
   5  12  28       67.78       90.44     64.62 o 
   6  12  28        4.71       16.19    124.09 o 
   1  13  28       53.45       63.51     59.12 o 
   2  13  28       10.36        2.31     94.03 o 
   3  13  28        2.87        9.95     66.79 o 
   4  13  28       80.34       73.32     62.15 o 
   5  13  28      221.17      263.16     79.83 o 
   0  14  28      123.47      194.23     88.64 o 
   1  14  28       35.51       26.08     70.30 o 
   2  14  28      153.70      124.09    102.51 o 
   3  14  28      229.41      214.87     56.93 o 
   4  14  28      185.43      177.64     61.47 o 
   5  14  28       88.90       93.76     85.07 o 
   1  15  28      177.70      195.00     92.49 o 
   2  15  28      108.62       84.79     72.09 o 
   3  15  28      153.41      155.21     80.77 o 
   4  15  28      504.42      513.39     82.84 o 
   0  16  28       54.25       24.66    104.05 o 
   1  16  28      100.74       53.18    112.53 o 
   2  16  28      252.01      309.51     62.22 o 
   3  16  28       22.86       11.59     73.42 o 
   4  16  28      423.77      505.61    118.70 o 
   1  17  28      635.07      623.96     80.08 o 
   2  17  28      400.15      485.83     67.22 o 
   3  17  28      436.18      577.29    127.17 o 
   1  18  28        1.86       12.62     84.68 o 
   2  18  28      215.78      198.13     95.09 o 
   1  19  28       66.98       45.47    131.80 o 
   1   1  29      750.62      682.08     34.36 o 
   2   1  29      343.91      374.63     31.85 o 
   3   1  29       14.35       30.79     46.60 o 
   4   1  29     1371.01     1506.52     51.97 o 
   5   1  29        1.35       -3.83     48.35 o 
   6   1  29      607.11      578.67     49.59 o 
   7   1  29      270.53      202.88     86.37 o 
   0   2  29     1883.27     1937.36     65.67 o 
   1   2  29       16.89       13.41     34.77 o 
   2   2  29      349.15      300.29     36.02 o 
   3   2  29      255.48      272.27     39.44 o 
   4   2  29      291.91      278.07     45.78 o 
   5   2  29      384.15      387.44     51.05 o 
   6   2  29     2535.10     3096.38     73.27 o 
   7   2  29       19.05      -13.10    118.70 o 
   1   3  29       25.91       56.02     33.89 o 
   2   3  29       48.76       29.85     43.15 o 
   3   3  29       11.80       20.50     38.41 o 
   4   3  29        0.56        4.80     45.38 o 
   5   3  29       60.46       89.22     55.53 o 
   6   3  29      125.33      119.47     78.94 o 
   0   4  29     4771.02     4926.86     97.01 o 
   1   4  29        0.78      -18.08     33.57 o 
   2   4  29       79.25       43.07     41.07 o 
   3   4  29      592.87      571.16     44.69 o 
   4   4  29       17.70       15.77     50.20 o 
   5   4  29      976.76     1032.56     50.37 o 
   6   4  29      375.88      392.45     69.16 o 
   1   5  29      133.49      131.52     39.68 o 
   2   5  29       74.51       63.37     40.94 o 
   3   5  29       17.84        9.11     52.83 o 
   4   5  29      305.08      269.37     46.01 o 
   5   5  29       16.81       27.76     55.44 o 
   6   5  29       11.27       39.44     80.87 o 
   0   6  29      444.61      470.41     49.02 o 
   1   6  29        1.82      -20.57     43.24 o 
   2   6  29       99.71       98.57     43.70 o 
   3   6  29      235.33      229.85     44.57 o 
   4   6  29       22.02       15.67     51.11 o 
   5   6  29      183.90      183.14     53.65 o 
   6   6  29        7.98       -1.47     71.11 o 
   1   7  29       87.56       41.62     41.12 o 
   2   7  29      220.87      255.02     42.35 o 
   3   7  29       78.87       64.58     49.12 o 
   4   7  29      797.29      817.67     52.01 o 
   5   7  29      334.78      321.32     58.39 o 
   6   7  29        8.62       28.70     80.11 o 
   0   8  29      731.73      654.37     80.93 o 
   1   8  29       17.51       18.19     49.76 o 
   2   8  29       35.46       43.97     45.92 o 
   3   8  29       41.16       35.90     48.78 o 
   4   8  29       25.11       27.11     50.61 o 
   5   8  29      162.57      101.65     60.44 o 
   6   8  29      450.18      352.23    114.07 o 
   1   9  29      518.38      570.46     52.88 o 
   2   9  29       38.69       35.12     56.31 o 
   3   9  29      115.01      110.50     48.90 o 
   4   9  29      227.91      176.10     60.22 o 
   5   9  29        0.01        9.76     72.39 o 
   6   9  29        8.90       49.50     82.03 o 
   0  10  29     3201.92     3284.93    124.09 o 
   1  10  29       54.25       29.14     55.07 o 
   2  10  29        2.08        4.67     59.83 o 
   3  10  29      170.09      133.34     95.57 o 
   4  10  29       11.77       -7.01     67.81 o 
   5  10  29      322.23      323.72     80.08 o 
   6  10  29      337.86      369.96    121.78 o 
   1  11  29      279.56      238.64     55.27 o 
   2  11  29       25.83       32.74     64.29 o 
   3  11  29        6.28        6.17    103.28 o 
   4  11  29       34.29       38.02     74.14 o 
   5  11  29       21.64       -4.62    108.68 o 
   6  11  29        1.41       15.41    122.55 o 
   0  12  29     2119.15     2195.09    106.36 o 
   1  12  29       32.92       33.66     63.70 o 
   2  12  29      385.67      425.05     69.73 o 
   3  12  29        1.23       16.70     71.93 o 
   4  12  29        0.51       36.66     74.41 o 
   5  12  29      446.28      581.45     79.37 o 
   1  13  29      422.91      437.25     71.39 o 
   2  13  29      228.69      251.26     89.41 o 
   3  13  29       63.90       75.39     66.18 o 
   4  13  29      710.34      789.82     61.25 o 
   5  13  29        6.30       -1.54    112.53 o 
   0  14  29       56.80       41.62    104.05 o 
   1  14  29       17.78       26.12     67.81 o 
   2  14  29       14.11      -10.02    111.76 o 
   3  14  29      202.93      182.71     79.12 o 
   4  14  29      122.16      158.39     77.49 o 
   1  15  29      250.54      233.54    111.76 o 
   2  15  29        8.29       28.89     74.10 o 
   3  15  29        6.35       33.53     80.66 o 
   4  15  29      669.66      793.10    124.86 o 
   0  16  29     1204.96     1130.69    110.99 o 
   1  16  29       79.71       25.43    117.15 o 
   2  16  29       65.07       99.03     84.34 o 
   1  17  29       54.40       76.65     81.48 o 
   2  17  29        2.82        2.31    134.11 o 
   1  18  29       40.97        0.77    125.63 o 
   0   0  30        2.63       -3.85     70.14 o 
   1   0  30      751.22      765.80     53.95 o 
   2   0  30     1133.78     1259.47     58.31 o 
   3   0  30       13.72       12.33     77.85 o 
   4   0  30      548.05      520.26     77.85 o 
   5   0  30       18.79       23.80     71.84 o 
   6   0  30      386.65      455.30     77.91 o 
   1   1  30        7.23       -0.56     36.81 o 
   2   1  30       36.14       51.97     36.21 o 
   3   1  30      679.61      674.00     56.31 o 
   4   1  30       51.52       75.44     47.14 o 
   5   1  30        1.30       -3.61     56.41 o 
   6   1  30       27.87       21.99     55.97 o 
   0   2  30      616.81      558.48     52.83 o 
   1   2  30      144.73      133.46     34.17 o 
   2   2  30     1873.80     2015.75     57.65 o 
   3   2  30       15.98       40.26     60.38 o 
   4   2  30      459.06      501.19     48.66 o 
   5   2  30      842.04      992.57     58.23 o 
   6   2  30       11.71       15.42     64.85 o 
   1   3  30       96.54      111.29     36.60 o 
   2   3  30      363.51      369.80     43.12 o 
   3   3  30      254.74      177.05     47.38 o 
   4   3  30      220.09      195.26     52.23 o 
   5   3  30      870.33      964.50     52.04 o 
   6   3  30      287.33      246.15     72.63 o 
   0   4  30        8.69      100.89     49.92 o 
   1   4  30      133.48      100.07     40.37 o 
   2   4  30      227.62      199.94     44.64 o 
   3   4  30      190.14      152.28     45.45 o 
   4   4  30      959.62     1029.76     48.93 o 
   5   4  30        0.38       11.05     59.38 o 
   6   4  30      183.50      171.78     85.48 o 
   1   5  30       53.52       53.30     42.99 o 
   2   5  30      311.81      282.97     45.81 o 
   3   5  30      954.51     1033.21     48.12 o 
   4   5  30       13.43       16.63     51.55 o 
   5   5  30        6.48        1.66     56.65 o 
   6   5  30       77.96       90.59     76.25 o 
   0   6  30     2455.75     2553.49    110.22 o 
   1   6  30      101.60       23.93     44.19 o 
   2   6  30     1636.91     1517.58     52.73 o 
   3   6  30       34.24       41.92     52.02 o 
   4   6  30      525.16      499.38     63.41 o 
   5   6  30       36.09       24.28     59.38 o 
   6   6  30        1.90        3.85    119.47 o 
   1   7  30       14.82       24.85     46.32 o 
   2   7  30       22.38        4.42     44.43 o 
   3   7  30       36.57       28.28     49.58 o 
   4   7  30        6.34        6.87     53.79 o 
   5   7  30        5.87       19.39     61.47 o 
   6   7  30       15.94        9.25    110.22 o 
   0   8  30      194.61      139.51     73.99 o 
   1   8  30       26.36       -4.77     57.70 o 
   2   8  30      196.16      165.29     46.61 o 
   3   8  30        4.50      -13.46     48.88 o 
   4   8  30      191.76      199.30     54.75 o 
   5   8  30       14.60       -2.61     78.72 o 
   6   8  30       12.11      -20.04    119.47 o 
   1   9  30      225.41      238.97     59.96 o 
   2   9  30       23.66       -0.77     86.32 o 
   3   9  30     1264.46     1300.62     54.14 o 
   4   9  30       23.31       58.77     69.68 o 
   5   9  30       61.70       24.04     81.73 o 
   6   9  30       41.77       13.87    130.26 o 
   0  10  30       95.09       62.43     80.93 o 
   1  10  30       39.68       66.77     62.17 o 
   2  10  30        6.06        9.55     61.03 o 
   3  10  30       37.83       38.54     87.09 o 
   4  10  30       71.67       60.85     73.01 o 
   5  10  30       70.10       64.74    117.92 o 
   6  10  30      443.93      592.71    127.17 o 
   1  11  30       35.60       49.30     68.02 o 
   2  11  30      397.83      402.70     64.74 o 
   3  11  30      570.36      563.42     99.43 o 
   4  11  30      153.32      180.36     73.18 o 
   5  11  30      171.39      186.52    120.24 o 
   0  12  30       11.13       21.58     99.43 o 
   1  12  30       37.75       56.58     67.38 o 
   2  12  30      302.79      340.65     72.49 o 
   3  12  30       18.22       32.23     78.44 o 
   4  12  30       34.67       57.68     78.97 o 
   5  12  30      283.73      283.64    117.92 o 
   1  13  30       35.01       51.57     71.30 o 
   2  13  30      334.65      381.52    110.99 o 
   3  13  30        1.32        8.99     72.57 o 
   4  13  30        4.18       39.84     82.53 o 
   0  14  30      257.18      225.83    100.20 o 
   1  14  30      619.40      667.95     79.02 o 
   2  14  30     1155.12     1427.43    103.28 o 
   3  14  30       35.77       64.88     83.12 o 
   4  14  30      416.65      279.01    122.55 o 
   1  15  30        9.30       39.31    116.38 o 
   2  15  30       40.97       25.52     82.65 o 
   0  16  30       59.74       43.16    126.40 o 
   1  16  30       96.72       84.01    115.61 o 
   1  17  30       10.68       31.60    133.34 o 
   1   1  31       31.69       28.95     37.16 o 
   2   1  31      338.44      392.73     45.78 o 
   3   1  31      956.11     1160.04     63.77 o 
   4   1  31      681.62      761.81     55.07 o 
   5   1  31      480.82      552.78     58.26 o 
   6   1  31       11.40        8.60     56.31 o 
   0   2  31     1729.76     2016.24     73.29 o 
   1   2  31      603.79      601.80     37.12 o 
   2   2  31      938.09      980.05     47.58 o 
   3   2  31        1.75      -12.30     60.57 o 
   4   2  31      366.77      366.14     54.73 o 
   5   2  31      100.21      129.40     56.64 o 
   6   2  31       55.35       30.27     60.06 o 
   1   3  31       37.29       23.64     42.00 o 
   2   3  31        4.99       24.13     44.24 o 
   3   3  31      247.90      264.41     50.56 o 
   4   3  31       69.14       73.46     52.51 o 
   5   3  31      134.97      189.22     60.62 o 
   6   3  31        7.40       -6.17    115.61 o 
   0   4  31      265.18      191.02     58.83 o 
   1   4  31      424.84      429.16     43.27 o 
   2   4  31      951.67      950.20     51.01 o 
   3   4  31        0.45      -10.63     52.00 o 
   4   4  31      385.14      375.41     69.57 o 
   5   4  31      109.79       63.34     60.81 o 
   6   4  31      504.51      612.75    111.76 o 
   1   5  31      118.74      147.94     46.57 o 
   2   5  31      104.53       80.41     48.28 o 
   3   5  31      251.68      177.98     52.13 o 
   4   5  31      265.55      353.31     63.65 o 
   5   5  31      752.00      790.96     60.59 o 
   6   5  31      162.40      178.81    124.09 o 
   0   6  31      247.23      248.95     88.64 o 
   1   6  31       99.81       86.90     47.85 o 
   2   6  31       69.94       79.71     47.01 o 
   3   6  31       22.75       11.28     52.52 o 
   4   6  31       45.31       14.20     72.21 o 
   5   6  31      153.85      156.34     77.18 o 
   6   6  31       58.25       79.39    114.07 o 
   1   7  31       37.87        3.72     49.45 o 
   2   7  31       12.62       -9.49     52.45 o 
   3   7  31     1128.17     1140.28     54.00 o 
   4   7  31      319.37      316.99     59.55 o 
   5   7  31        5.47      -19.20     76.64 o 
   6   7  31       58.87       57.04    126.40 o 
   0   8  31       29.87       48.56     89.41 o 
   1   8  31      197.98      167.28     59.36 o 
   2   8  31      263.05      200.21     50.63 o 
   3   8  31        3.02       -0.75     59.61 o 
   4   8  31       72.28       95.49     59.47 o 
   5   8  31       38.98        7.71    116.38 o 
   1   9  31       48.76       17.55     62.10 o 
   2   9  31       18.40       14.02     67.71 o 
   3   9  31       87.18       61.78     60.85 o 
   4   9  31       36.10       31.30     76.77 o 
   5   9  31      128.31      146.44    121.78 o 
   0  10  31       18.40       42.39     97.89 o 
   1  10  31      987.56      843.15     95.96 o 
   2  10  31      489.81      428.71     72.33 o 
   3  10  31       11.15       -8.48    112.53 o 
   4  10  31      333.02      379.62     83.19 o 
   5  10  31      275.54      384.60    124.86 o 
   1  11  31        0.86       32.37    105.59 o 
   2  11  31        1.77        9.63     77.39 o 
   3  11  31       44.44       53.78     71.59 o 
   4  11  31        6.44       52.41    112.53 o 
   0  12  31     1599.14     1877.54    107.90 o 
   1  12  31      285.26      272.54     73.85 o 
   2  12  31      353.31      341.44     97.11 o 
   3  12  31       31.91       51.36     77.37 o 
   4  12  31       85.22      121.01    110.22 o 
   1  13  31       35.50       49.85     76.33 o 
   2  13  31      317.46      398.48    118.70 o 
   3  13  31      686.53      755.33    110.22 o 
   4  13  31      174.85      222.75    119.47 o 
   1  14  31        0.86       59.35    112.53 o 
   2  14  31       56.26       71.68    119.47 o 
   1  15  31       84.36       58.58    114.07 o 
   0  16  31      371.74      381.52    125.63 o 
   0   0  32     1934.87     2073.31    106.36 o 
   1   0  32       11.51        7.97     56.61 o 
   2   0  32       23.94       34.44     59.96 o 
   3   0  32      635.63      707.55     92.49 o 
   4   0  32      844.08      903.77     70.00 o 
   5   0  32       33.63       25.85     74.27 o 
   1   1  32      100.91       81.71     41.34 o 
   2   1  32      186.30      171.07     52.63 o 
   3   1  32      200.79      168.26     62.72 o 
   4   1  32      145.04      168.16     58.53 o 
   5   1  32       39.87       56.62     54.95 o 
   6   1  32        2.18        6.17    114.07 o 
   0   2  32     1636.89     1795.40     71.67 o 
   1   2  32        3.51       18.42     43.11 o 
   2   2  32      226.89      217.05     46.93 o 
   3   2  32      470.48      487.71     67.52 o 
   4   2  32      322.12      352.99     70.45 o 
   5   2  32        0.27       -0.78     63.53 o 
   6   2  32      382.96      380.75    114.84 o 
   1   3  32      809.83      846.43     44.10 o 
   2   3  32       49.44       16.34     53.62 o 
   3   3  32       27.63       36.62     68.93 o 
   4   3  32       77.30       65.27     77.00 o 
   5   3  32        2.12       29.02     64.90 o 
   0   4  32      191.76      159.78     59.56 o 
   1   4  32      441.08      460.46     50.61 o 
   2   4  32      402.62      439.16     50.35 o 
   3   4  32      229.34      236.05     52.77 o 
   4   4  32      126.06      101.00     66.76 o 
   5   4  32        2.86        8.82     67.58 o 
   1   5  32      152.44      102.18     47.91 o 
   2   5  32      200.36      191.57     55.03 o 
   3   5  32       40.12        0.67     54.28 o 
   4   5  32       29.08       27.32     76.64 o 
   5   5  32      290.05      312.92    113.30 o 
   0   6  32      942.75     1008.14     83.24 o 
   1   6  32      188.39      181.09     53.30 o 
   2   6  32      534.06      582.89     50.71 o 
   3   6  32       60.42       55.00     59.03 o 
   4   6  32      414.58      363.62     79.02 o 
   1   7  32       45.07       39.44     70.84 o 
   2   7  32      102.50       79.19     51.09 o 
   3   7  32        0.90        7.36     69.90 o 
   4   7  32       33.95       46.25     59.77 o 
   0   8  32      380.69      341.44    100.97 o 
   1   8  32      393.20      382.69     71.94 o 
   2   8  32       50.08       62.12     54.86 o 
   3   8  32       21.85       12.51     60.86 o 
   4   8  32       76.90       65.03     61.67 o 
   5   8  32      176.21      221.98    124.86 o 
   1   9  32      200.49      144.30     74.39 o 
   2   9  32       17.93       -9.66     66.43 o 
   3   9  32       71.35       70.91    104.82 o 
   4   9  32      560.32      523.34    114.07 o 
   5   9  32       12.60        6.94    129.49 o 
   0  10  32      248.91      332.96    104.05 o 
   1  10  32       84.77       74.11     77.05 o 
   2  10  32       32.85       19.04     71.87 o 
   3  10  32        4.03       17.73    116.38 o 
   4  10  32      118.69      119.47    121.01 o 
   1  11  32      728.05      723.55     72.96 o 
   2  11  32      251.29      234.69     80.12 o 
   3  11  32      112.47      158.61     83.95 o 
   4  11  32        2.56       -2.31    115.61 o 
   0  12  32      573.03      618.91    110.99 o 
   1  12  32        6.84       18.56     76.94 o 
   2  12  32       11.94       23.12    124.86 o 
   3  12  32      300.94      299.05    110.22 o 
   1  13  32       50.40       32.06     88.53 o 
   0  14  32      900.35     1020.47    116.38 o 
   1  14  32        8.82       31.60    116.38 o 
   1   1  33     1563.47     1677.12     50.94 o 
   2   1  33      595.51      560.55     52.56 o 
   3   1  33       27.43       50.87     68.75 o 
   4   1  33      357.70      416.67     74.02 o 
   5   1  33      497.93      522.81     69.94 o 
   0   2  33       20.61       46.10     62.65 o 
   1   2  33      172.94      158.60     45.67 o 
   2   2  33       66.71       58.39     53.67 o 
   3   2  33      389.01      380.06     71.72 o 
   4   2  33      501.06      527.81     78.44 o 
   5   2  33       46.83       55.55     85.59 o 
   1   3  33       41.93       46.65     53.13 o 
   2   3  33        2.86      -21.58     96.34 o 
   3   3  33       16.57       75.43     66.32 o 
   4   3  33       65.37       97.94     71.37 o 
   5   3  33       16.67       20.04    129.49 o 
   0   4  33      135.39       64.32     63.54 o 
   1   4  33       25.29       13.62     54.94 o 
   2   4  33       97.99       84.13     58.14 o 
   3   4  33       18.53      -14.27     70.70 o 
   4   4  33      654.82      711.40     78.35 o 
   5   4  33       96.84      133.34    124.86 o 
   1   5  33       32.39       19.64     54.36 o 
   2   5  33      328.28      357.55     54.11 o 
   3   5  33       67.54       66.34     56.89 o 
   4   5  33       99.05      129.74     78.04 o 
   0   6  33       20.40       31.60     87.09 o 
   1   6  33      115.01       99.93     55.17 o 
   2   6  33       11.62        4.52     58.08 o 
   3   6  33        0.05       12.04     59.12 o 
   4   6  33       12.81       31.02     80.21 o 
   1   7  33      936.44     1128.72    133.34 o 
   2   7  33      159.89      137.17     57.82 o 
   3   7  33      511.55      564.48     61.81 o 
   4   7  33      157.91      130.46     79.83 o 
   0   8  33       18.94       27.75     90.95 o 
   1   8  33       30.74       47.09     71.95 o 
   2   8  33        1.87        8.72     74.91 o 
   3   8  33        2.84       15.41    104.82 o 
   4   8  33        9.25        7.71    119.47 o 
   1   9  33      131.38      116.16     72.50 o 
   2   9  33      199.77      152.78     81.25 o 
   3   9  33      292.38      314.47    116.38 o 
   4   9  33       14.55       60.12    126.40 o 
   0  10  33       15.53       38.54    100.97 o 
   1  10  33       80.46      109.94     71.92 o 
   2  10  33      182.24      188.45     86.66 o 
   1  11  33      181.96      205.50     80.65 o 
   2  11  33      352.37      374.70     81.18 o 
   3  11  33        1.53       25.43    124.86 o 
   0  12  33      463.64      514.86    122.55 o 
   1  12  33       92.72      128.08     91.01 o 
   1  13  33      536.86      613.52    122.55 o 
   0   0  34      160.93      170.34    101.74 o 
   1   0  34     1790.90     2140.66     77.93 o 
   2   0  34      518.13      530.28     94.80 o 
   3   0  34      279.37      242.02    108.68 o 
   4   0  34      300.78      363.79    119.47 o 
   5   0  34       10.92        0.77    118.70 o 
   1   1  34        1.90       24.70     51.63 o 
   2   1  34     1009.46     1189.62     55.49 o 
   3   1  34      305.63      212.52     74.01 o 
   4   1  34       38.90       30.88     81.31 o 
   5   1  34      158.33      174.96    127.17 o 
   0   2  34      315.21      344.90     65.37 o 
   1   2  34      427.36      501.63     46.49 o 
   2   2  34        2.45       29.91     61.81 o 
   3   2  34      115.09      159.16     68.13 o 
   4   2  34      152.21      200.03     76.29 o 
   5   2  34        7.40       11.56    132.57 o 
   1   3  34        1.59       12.33    106.36 o 
   2   3  34      422.21      433.86     58.85 o 
   3   3  34     1280.78     1491.89     75.46 o 
   4   3  34       92.19       77.85    109.45 o 
   0   4  34      160.35      134.15     71.79 o 
   1   4  34        9.65       -0.63     55.40 o 
   2   4  34      321.85      359.82     61.81 o 
   3   4  34      272.87      296.37     70.31 o 
   4   4  34      107.92      147.98    112.53 o 
   1   5  34      594.75      564.21     57.36 o 
   2   5  34        5.98       47.83     61.29 o 
   3   5  34      748.68      761.60     63.59 o 
   4   5  34       76.66       40.08    126.40 o 
   0   6  34      576.99      742.23    108.68 o 
   1   6  34      703.15      719.19     59.37 o 
   2   6  34        6.56        4.17     60.63 o 
   3   6  34       74.52       31.23     69.02 o 
   4   6  34        4.95       16.45     88.96 o 
   1   7  34        6.18       45.52     75.91 o 
   2   7  34        4.97       -2.85     75.06 o 
   3   7  34       38.91       24.59     84.14 o 
   4   7  34       29.33       -6.94    127.94 o 
   0   8  34      104.68      102.51    110.99 o 
   1   8  34      314.15      348.47     76.09 o 
   2   8  34        3.11       30.33     74.27 o 
   3   8  34        5.85       -4.21     81.96 o 
   4   8  34       14.86       23.12    130.26 o 
   1   9  34       56.50       18.75     80.31 o 
   2   9  34        0.78       -7.71    123.32 o 
   0  10  34       42.01       21.58    124.86 o 
   1  10  34      109.73       98.22     87.19 o 
   2  10  34      274.11      222.75    128.72 o 
   1  11  34      307.09      355.32    132.57 o 
   1  12  34      483.87      583.46    122.55 o 
   1   1  35      221.38      181.06     53.78 o 
   2   1  35       68.20       72.39     62.87 o 
   3   1  35      176.57      122.76     79.30 o 
   0   2  35     1529.26     1829.71     95.19 o 
   1   2  35      486.85      565.02     50.18 o 
   2   2  35       69.79       79.16     65.20 o 
   3   2  35      213.69      225.13     80.11 o 
   1   3  35       64.02       69.69     65.13 o 
   2   3  35        0.33        1.94     83.11 o 
   3   3  35      220.97      297.51    106.36 o 
   0   4  35      444.77      462.11     72.20 o 
   1   4  35      171.56      161.79     60.42 o 
   2   4  35       66.12       58.37     62.16 o 
   3   4  35      250.34      258.20    110.22 o 
   1   5  35       24.11       14.10     57.55 o 
   2   5  35      147.69      181.50     65.66 o 
   3   5  35      129.67      169.56    111.76 o 
   0   6  35        8.07       37.00    121.01 o 
   1   6  35      156.62      178.74     77.18 o 
   2   6  35        2.02       11.18     69.21 o 
   3   6  35       32.17        0.77    132.57 o 
   4   6  35       14.32       17.73    129.49 o 
   1   7  35     1668.60     1860.06     91.33 o 
   2   7  35        0.99       16.35     85.14 o 
   3   7  35        1.56        7.71    129.49 o 
   0   8  35      147.36      232.00    125.63 o 
   1   8  35      200.36      232.11     83.73 o 
   2   8  35      291.51      248.18    122.55 o 
   1   9  35      197.82      141.82    123.32 o 
   2   9  35        8.18       29.29    136.42 o 
   1  10  35      307.40      351.46    137.19 o 
   2  10  35        1.05       -9.25    135.65 o 
   0   0  36      106.17       90.95    120.24 o 
   1   0  36      284.99      262.86     79.66 o 
   1   1  36       69.35       59.53     55.61 o 
   0   2  36     1615.88     1929.55     80.65 o 
   1   2  36      136.71      183.48     65.16 o 
   2   2  36      294.56      316.78    127.94 o 
   1   3  36       52.67       55.16     68.00 o 
   2   3  36       20.45       35.45    120.24 o 
   0   4  36      334.17      332.96    105.59 o 
   1   4  36       44.03       48.76     67.68 o 
   2   4  36      265.25      329.11    113.30 o 
   1   5  36       16.83       -5.40    116.38 o 
   2   5  36       35.58       -5.40    116.38 o 
   1   6  36      137.56      191.92    114.07 o 
                                                 
